# Supplementary material for: Identification of Genomic Instability-Associated LncRNAs as Potential Therapeutic Targets in Lung Adenocarcinoma
Source: Cancers (Basel). 2025 Mar 15;17(6):996. doi: 10.3390/cancers17060996 (PMC11940503; doi:10.3390/cancers17060996)
Supplement: Supplementary file 1 [file cancers-17-00996-s001.zip › Supplementary Tables.xlsx]

## Sheet: S1
Table S1. Homologous recombination deficiency (HRD) scores for LUAD-TCGA samples.
sample	cancer.type.abbreviation	vital_status	OS	OS.time	DSS	DSS.time	DFI	DFI.time	PFI	PFI.time	NtAI	LST	LOH	HRD	HRD_quartile
TCGA-05-4244-01	LUAD	Alive	0	0	0	0	NA	NA	0	0	14	8	6	28	Q3
TCGA-05-4249-01	LUAD	Alive	0	1523	0	1523	NA	NA	0	1523	4	3	3	10	Q1
TCGA-05-4250-01	LUAD	Dead	1	121	NA	121	NA	NA	0	121	4	6	4	14	Q1
TCGA-05-4382-01	LUAD	Alive	0	607	0	607	1	334	1	334	16	10	7	33	Q3
TCGA-05-4384-01	LUAD	Alive	0	426	0	426	NA	NA	1	183	4	2	2	8	Q1
TCGA-05-4389-01	LUAD	Alive	0	1369	0	1369	NA	NA	0	1369	17	16	12	45	Q4
TCGA-05-4390-01	LUAD	Alive	0	1126	0	1126	NA	NA	1	395	15	10	2	27	Q3
TCGA-05-4395-01	LUAD	Dead	1	0	0	0	NA	NA	0	0	17	7	12	36	Q3
TCGA-05-4396-01	LUAD	Dead	1	303	NA	303	NA	NA	0	303	5	2	6	13	Q1
TCGA-05-4397-01	LUAD	Dead	1	731	NA	731	NA	NA	0	731	17	15	11	43	Q4
TCGA-05-4398-01	LUAD	Alive	0	1431	0	1431	0	1431	0	1431	18	16	13	47	Q4
TCGA-05-4402-01	LUAD	Dead	1	244	0	244	NA	NA	0	244	10	4	7	21	Q2
TCGA-05-4403-01	LUAD	Alive	0	578	0	578	NA	NA	0	578	3	3	4	10	Q1
TCGA-05-4405-01	LUAD	Alive	0	610	0	610	NA	NA	0	610	11	3	7	21	Q2
TCGA-05-4410-01	LUAD	Alive	0	0	0	0	NA	NA	0	0	18	7	7	32	Q3
TCGA-05-4415-01	LUAD	Dead	1	91	1	91	NA	NA	1	60	13	4	7	24	Q2
TCGA-05-4417-01	LUAD	Alive	0	455	0	455	NA	NA	0	455	8	10	4	22	Q2
TCGA-05-4418-01	LUAD	Dead	1	274	NA	274	NA	NA	0	274	2	2	1	5	Q1
TCGA-05-4420-01	LUAD	Alive	0	912	0	912	0	912	0	912	19	18	9	46	Q4
TCGA-05-4422-01	LUAD	Alive	0	365	0	365	NA	NA	0	365	8	6	6	20	Q2
TCGA-05-4424-01	LUAD	Alive	0	913	0	913	NA	NA	1	153	14	11	4	29	Q3
TCGA-05-4425-01	LUAD	Alive	0	669	0	669	NA	NA	0	669	4	2	4	10	Q1
TCGA-05-4426-01	LUAD	Alive	0	791	0	791	1	457	1	457	5	4	5	14	Q1
TCGA-05-4427-01	LUAD	Alive	0	791	0	791	0	791	0	791	18	11	5	34	Q3
TCGA-05-4430-01	LUAD	Alive	0	761	0	761	NA	NA	0	761	11	4	5	20	Q2
TCGA-05-4432-01	LUAD	Alive	0	761	0	761	0	761	0	761	15	10	4	29	Q3
TCGA-05-4433-01	LUAD	Alive	0	730	0	730	NA	NA	0	730	7	2	8	17	Q2
TCGA-05-4434-01	LUAD	Dead	1	457	NA	457	NA	NA	0	457	5	9	5	19	Q2
TCGA-05-5420-01	LUAD	Alive	0	457	0	457	NA	NA	1	245	5	4	6	15	Q2
TCGA-05-5423-01	LUAD	Alive	0	151	0	151	NA	NA	0	151	7	4	1	12	Q1
TCGA-05-5425-01	LUAD	Alive	0	882	0	882	NA	NA	1	486	14	2	5	21	Q2
TCGA-05-5428-01	LUAD	Alive	0	670	0	670	0	670	0	670	18	13	10	41	Q4
TCGA-05-5429-01	LUAD	Dead	1	275	0	275	NA	NA	0	275	6	2	6	14	Q1
TCGA-05-5715-01	LUAD	Alive	0	62	0	62	NA	NA	0	62	3	5	3	11	Q1
TCGA-35-3615-01	LUAD	Alive	0	14	0	14	NA	NA	0	14	4	2	1	7	Q1
TCGA-35-4122-01	LUAD	Alive	0	225	0	225	NA	NA	0	225	12	14	9	35	Q3
TCGA-35-4123-01	LUAD	Alive	0	182	0	182	NA	NA	0	182	8	6	9	23	Q2
TCGA-35-5375-01	LUAD	Alive	0	264	0	264	NA	NA	0	264	16	20	9	45	Q4
TCGA-38-4625-01	LUAD	Alive	0	2973	0	2973	0	2973	0	2973	19	12	9	40	Q4
TCGA-38-4626-01	LUAD	Alive	0	3674	0	3674	0	3674	1	2518	4	4	0	8	Q1
TCGA-38-4627-01	LUAD	Dead	1	1147	NA	1147	0	1147	0	1147	1	2	1	4	Q1
TCGA-38-4628-01	LUAD	Dead	1	1492	1	1492	1	1083	1	1083	23	13	10	46	Q4
TCGA-38-4629-01	LUAD	Dead	1	864	1	864	1	379	1	379	14	6	12	32	Q3
TCGA-38-4630-01	LUAD	Dead	1	1073	1	1073	1	524	1	524	13	11	16	40	Q4
TCGA-38-4631-01	LUAD	Dead	1	354	1	354	NA	NA	1	354	14	17	11	42	Q4
TCGA-38-4632-01	LUAD	Dead	1	1357	1	1357	NA	NA	1	680	19	15	6	40	Q4
TCGA-38-6178-01	LUAD	Alive	0	448	0	448	NA	NA	0	448	15	10	5	30	Q3
TCGA-38-7271-01	LUAD	Dead	1	800	1	800	1	304	1	304	1	1	0	2	Q1
TCGA-38-A44F-01	LUAD	Alive	0	133	0	133	0	133	0	133	0	0	0	0	Q1
TCGA-44-2655-01	LUAD	Alive	0	1324	0	1324	0	1324	1	1009	3	2	0	5	Q1
TCGA-44-2656-01	LUAD	Alive	0	1429	0	1429	0	1429	1	568	18	18	15	51	Q4
TCGA-44-2657-01	LUAD	Alive	0	1351	0	1351	0	1351	0	1351	10	7	11	28	Q3
TCGA-44-2659-01	LUAD	Alive	0	1367	0	1367	1	1146	1	1146	8	2	7	17	Q2
TCGA-44-2661-01	LUAD	Alive	0	1159	0	1159	0	1159	0	1159	3	4	3	10	Q1
TCGA-44-2662-01	LUAD	Alive	0	1280	0	1280	NA	NA	1	245	16	5	13	34	Q3
TCGA-44-2665-01	LUAD	Alive	0	1301	0	1301	NA	NA	0	1301	9	7	6	22	Q2
TCGA-44-2666-01	LUAD	Dead	1	97	1	97	NA	NA	1	97	1	4	3	8	Q1
TCGA-44-2668-01	LUAD	Dead	1	761	1	761	1	433	1	433	10	13	10	33	Q3
TCGA-44-3396-01	LUAD	Alive	0	1130	0	1130	0	1130	0	1130	5	2	3	10	Q1
TCGA-44-3398-01	LUAD	Alive	0	1163	0	1163	0	1163	0	1163	1	2	0	3	Q1
TCGA-44-3917-01	LUAD	Alive	0	1183	0	1183	0	1183	0	1183	16	11	21	48	Q4
TCGA-44-3918-01	LUAD	Alive	0	1036	0	1036	1	511	1	511	18	22	18	58	Q4
TCGA-44-3919-01	LUAD	Dead	1	1026	1	1026	1	921	1	921	6	5	5	16	Q2
TCGA-44-4112-01	LUAD	Dead	1	808	1	808	1	619	1	619	2	9	9	20	Q2
TCGA-44-5643-01	LUAD	Alive	0	1013	0	1013	NA	NA	0	1013	13	4	7	24	Q2
TCGA-44-5644-01	LUAD	Alive	0	863	0	863	0	863	0	863	25	28	20	73	Q4
TCGA-44-5645-01	LUAD	Alive	0	852	0	852	0	852	0	852	4	4	2	10	Q1
TCGA-44-6144-01	LUAD	Alive	0	723	0	723	1	399	1	399	9	3	4	16	Q2
TCGA-44-6145-01	LUAD	Alive	0	595	0	595	0	595	0	595	3	2	3	8	Q1
TCGA-44-6146-01	LUAD	Alive	0	728	0	728	1	631	1	631	4	2	5	11	Q1
TCGA-44-6147-01	LUAD	Alive	0	845	0	845	0	845	0	845	4	2	3	9	Q1
TCGA-44-6148-01	LUAD	Alive	0	704	0	704	0	704	0	704	0	0	0	0	Q1
TCGA-44-6774-01	LUAD	Alive	0	658	0	658	0	658	0	658	4	6	4	14	Q1
TCGA-44-6775-01	LUAD	Alive	0	705	0	705	1	684	1	684	13	6	8	27	Q3
TCGA-44-6776-01	LUAD	Alive	0	2616	0	2616	0	2616	0	2616	5	5	4	14	Q1
TCGA-44-6777-01	LUAD	Dead	1	987	0	987	0	987	0	987	7	1	4	12	Q1
TCGA-44-6778-01	LUAD	Alive	0	1864	0	1864	0	1864	0	1864	20	10	8	38	Q4
TCGA-44-6779-01	LUAD	Dead	1	500	1	500	NA	NA	1	232	12	10	11	33	Q3
TCGA-44-7659-01	LUAD	Alive	0	691	0	691	0	691	0	691	6	3	3	12	Q1
TCGA-44-7660-01	LUAD	Alive	0	592	0	592	NA	NA	1	253	15	11	15	41	Q4
TCGA-44-7661-01	LUAD	Dead	1	557	1	557	1	335	1	335	3	2	1	6	Q1
TCGA-44-7662-01	LUAD	Alive	0	218	0	218	0	218	0	218	16	10	13	39	Q4
TCGA-44-7667-01	LUAD	Alive	0	1097	0	1097	0	1097	0	1097	14	16	6	36	Q3
TCGA-44-7669-01	LUAD	Dead	1	574	1	574	1	390	1	390	16	11	10	37	Q4
TCGA-44-7670-01	LUAD	Alive	0	882	0	882	0	882	0	882	24	15	14	53	Q4
TCGA-44-7671-01	LUAD	Alive	0	889	0	889	1	883	1	883	5	3	4	12	Q1
TCGA-44-7672-01	LUAD	Alive	0	719	0	719	0	719	0	719	13	8	7	28	Q3
TCGA-44-8117-01	LUAD	Alive	0	385	0	385	0	385	0	385	18	11	9	38	Q4
TCGA-44-8119-01	LUAD	Alive	0	285	0	285	0	285	0	285	14	12	9	35	Q3
TCGA-44-8120-01	LUAD	Alive	0	260	0	260	0	260	0	260	9	3	10	22	Q2
TCGA-44-A479-01	LUAD	Alive	0	486	0	486	0	486	1	437	11	11	9	31	Q3
TCGA-44-A47A-01	LUAD	Alive	0	466	0	466	1	397	1	397	7	7	2	16	Q2
TCGA-44-A47B-01	LUAD	Alive	0	287	0	287	0	287	0	287	7	4	3	14	Q1
TCGA-44-A47F-01	LUAD	Alive	0	337	0	337	0	337	0	337	11	4	2	17	Q2
TCGA-44-A47G-01	LUAD	Alive	0	351	0	351	0	351	0	351	5	14	2	21	Q2
TCGA-44-A4SS-01	LUAD	Alive	0	415	0	415	0	415	0	415	13	23	8	44	Q4
TCGA-44-A4SU-01	LUAD	Dead	1	409	1	409	1	260	1	260	8	8	13	29	Q3
TCGA-49-4486-01	LUAD	Dead	1	2318	1	2318	1	2045	1	2045	5	2	2	9	Q1
TCGA-49-4487-01	LUAD	Dead	1	855	1	855	1	697	1	697	17	9	3	29	Q3
TCGA-49-4488-01	LUAD	Dead	1	869	NA	869	NA	NA	1	634	30	13	16	59	Q4
TCGA-49-4490-01	LUAD	Dead	1	385	1	385	NA	NA	1	385	14	8	6	28	Q3
TCGA-49-4494-01	LUAD	Dead	1	1081	1	1081	NA	NA	1	1081	3	6	6	15	Q2
TCGA-49-4501-01	LUAD	Dead	1	1421	1	1421	1	545	1	545	12	9	7	28	Q3
TCGA-49-4505-01	LUAD	Dead	1	428	1	428	1	417	1	417	13	12	5	30	Q3
TCGA-49-4506-01	LUAD	Dead	1	999	NA	999	1	692	1	692	4	1	4	9	Q1
TCGA-49-4507-01	LUAD	Dead	1	268	1	268	NA	NA	1	158	16	13	13	42	Q4
TCGA-49-4510-01	LUAD	Dead	1	896	1	896	NA	NA	1	502	8	6	7	21	Q2
TCGA-49-4512-01	LUAD	Dead	1	905	1	905	NA	NA	1	905	12	9	4	25	Q3
TCGA-49-4514-01	LUAD	Alive	0	1700	0	1700	0	1700	0	1700	11	13	7	31	Q3
TCGA-49-6742-01	LUAD	Dead	1	488	1	488	NA	NA	1	214	4	2	3	9	Q1
TCGA-49-6743-01	LUAD	Alive	0	1621	0	1621	0	1621	0	1621	12	10	11	33	Q3
TCGA-49-6744-01	LUAD	Alive	0	1683	0	1683	0	1683	0	1683	9	8	9	26	Q3
TCGA-49-6745-01	LUAD	Alive	0	522	0	522	NA	NA	0	522	4	3	4	11	Q1
TCGA-49-6761-01	LUAD	Alive	0	354	0	354	0	354	0	354	9	7	8	24	Q2
TCGA-49-6767-01	LUAD	Alive	0	677	0	677	NA	NA	0	677	11	9	10	30	Q3
TCGA-49-AAQV-01	LUAD	Dead	1	677	0	677	1	509	1	509	15	10	12	37	Q4
TCGA-49-AAR0-01	LUAD	Alive	0	4765	0	4765	0	4765	0	4765	10	9	19	38	Q4
TCGA-49-AAR2-01	LUAD	Alive	0	2224	0	2224	0	2224	0	2224	6	3	10	19	Q2
TCGA-49-AAR3-01	LUAD	Alive	0	1893	0	1893	1	1893	1	1893	4	7	10	21	Q2
TCGA-49-AAR4-01	LUAD	Dead	1	879	1	879	NA	NA	1	879	7	4	10	21	Q2
TCGA-49-AAR9-01	LUAD	Dead	1	260	1	260	NA	NA	1	260	21	15	16	52	Q4
TCGA-49-AARE-01	LUAD	Dead	1	1229	1	1229	1	388	1	388	15	11	9	35	Q3
TCGA-49-AARN-01	LUAD	Dead	1	1135	NA	1135	0	1135	0	1135	6	4	10	20	Q2
TCGA-49-AARO-01	LUAD	Alive	0	3759	0	3759	1	1144	1	1144	16	11	10	37	Q4
TCGA-49-AARQ-01	LUAD	Alive	0	6732	0	6732	0	6732	0	6732	19	13	7	39	Q4
TCGA-49-AARR-01	LUAD	Alive	0	4992	0	4992	1	4812	1	1099	0	0	0	0	Q1
TCGA-4B-A93V-01	LUAD	Dead	1	300	1	300	NA	NA	1	251	15	11	10	36	Q3
TCGA-50-5044-01	LUAD	Dead	1	624	1	624	NA	NA	1	483	2	2	2	6	Q1
TCGA-50-5045-01	LUAD	Dead	1	2174	1	2174	NA	NA	1	1433	5	4	2	11	Q1
TCGA-50-5049-01	LUAD	Alive	0	3094	0	3094	NA	NA	1	1568	11	7	8	26	Q3
TCGA-50-5051-01	LUAD	Dead	1	478	1	478	NA	NA	1	184	3	3	1	7	Q1
TCGA-50-5055-01	LUAD	Dead	1	1830	1	1830	NA	NA	1	771	1	0	1	2	Q1
TCGA-50-5066-02	LUAD	Alive	0	1442	0	1442	1	477	1	477	21	18	14	53	Q4
TCGA-50-5066-01	LUAD	Alive	0	1442	0	1442	1	477	1	477	6	5	3	14	Q1
TCGA-50-5068-01	LUAD	Dead	1	1499	1	1499	NA	NA	1	686	6	3	5	14	Q1
TCGA-50-5072-01	LUAD	Dead	1	250	1	250	NA	NA	1	213	7	5	4	16	Q2
TCGA-50-5930-01	LUAD	Dead	1	282	1	282	NA	NA	1	177	9	2	13	24	Q2
TCGA-50-5931-01	LUAD	Dead	1	434	1	434	NA	NA	1	425	9	2	7	18	Q2
TCGA-50-5932-01	LUAD	Dead	1	1235	1	1235	NA	NA	1	1090	10	7	8	25	Q3
TCGA-50-5933-01	LUAD	Dead	1	2393	0	2393	0	2393	0	2393	12	7	6	25	Q3
TCGA-50-5935-01	LUAD	Dead	1	653	0	653	0	653	0	653	8	3	2	13	Q1
TCGA-50-5936-01	LUAD	Dead	1	257	1	257	NA	NA	1	150	8	8	11	27	Q3
TCGA-50-5939-01	LUAD	Dead	1	460	0	460	0	460	0	460	12	10	13	35	Q3
TCGA-50-5941-01	LUAD	Alive	0	1474	0	1474	0	1474	0	1474	15	10	4	29	Q3
TCGA-50-5942-01	LUAD	Alive	0	1847	0	1847	NA	NA	1	1378	2	0	2	4	Q1
TCGA-50-5944-01	LUAD	Alive	0	1750	0	1750	0	1750	0	1750	13	8	2	23	Q2
TCGA-50-5946-02	LUAD	Alive	0	1617	0	1617	NA	NA	1	221	17	15	8	40	Q4
TCGA-50-5946-01	LUAD	Alive	0	1617	0	1617	NA	NA	1	221	15	8	9	32	Q3
TCGA-50-6590-01	LUAD	Dead	1	1288	0	1288	0	1288	0	1288	11	9	7	27	Q3
TCGA-50-6591-01	LUAD	Dead	1	119	1	119	NA	NA	1	119	14	8	7	29	Q3
TCGA-50-6592-01	LUAD	Dead	1	777	1	777	NA	NA	1	777	12	12	9	33	Q3
TCGA-50-6593-01	LUAD	Dead	1	336	1	336	NA	NA	1	266	13	8	7	28	Q3
TCGA-50-6594-01	LUAD	Dead	1	370	1	370	NA	NA	1	285	20	12	15	47	Q4
TCGA-50-6595-01	LUAD	Dead	1	189	1	189	NA	NA	1	182	5	3	4	12	Q1
TCGA-50-6597-01	LUAD	Dead	1	1268	0	1268	NA	NA	0	1268	8	6	8	22	Q2
TCGA-50-6673-01	LUAD	Dead	1	22	NA	22	NA	NA	0	22	8	4	4	16	Q2
TCGA-50-7109-01	LUAD	Dead	1	308	1	308	NA	NA	1	15	14	13	3	30	Q3
TCGA-50-8457-01	LUAD	Alive	0	1125	0	1125	0	1125	0	1125	4	2	3	9	Q1
TCGA-50-8459-01	LUAD	Alive	0	1119	0	1119	NA	NA	1	432	1	3	3	7	Q1
TCGA-50-8460-01	LUAD	Alive	0	829	0	829	0	829	0	829	4	3	1	8	Q1
TCGA-53-7624-01	LUAD	Dead	1	1043	1	1043	NA	NA	1	400	24	25	17	66	Q4
TCGA-53-7626-01	LUAD	Dead	1	929	1	929	NA	NA	1	865	12	6	8	26	Q3
TCGA-53-7813-01	LUAD	Alive	0	424	0	424	NA	NA	0	424	9	10	5	24	Q2
TCGA-53-A4EZ-01	LUAD	Alive	0	1071	0	1071	NA	NA	0	1071	18	9	17	44	Q4
TCGA-55-1592-01	LUAD	Dead	1	701	1	701	1	452	1	452	16	19	8	43	Q4
TCGA-55-1594-01	LUAD	Alive	0	1178	0	1178	NA	NA	0	1178	16	7	10	33	Q3
TCGA-55-1595-01	LUAD	Alive	0	1479	0	1479	0	1479	0	1479	15	16	3	34	Q3
TCGA-55-1596-01	LUAD	Alive	0	2065	0	2065	0	2065	0	2065	12	6	6	24	Q2
TCGA-55-5899-01	LUAD	Alive	0	930	0	930	0	930	0	930	19	10	16	45	Q4
TCGA-55-6543-01	LUAD	Alive	0	435	0	435	0	435	0	435	2	1	1	4	Q1
TCGA-55-6642-01	LUAD	Alive	0	2449	0	2449	0	2449	0	2449	13	14	7	34	Q3
TCGA-55-6712-01	LUAD	Dead	1	171	1	171	NA	NA	1	171	10	11	6	27	Q3
TCGA-55-6968-01	LUAD	Dead	1	1293	1	1293	NA	NA	1	1293	13	11	10	34	Q3
TCGA-55-6969-01	LUAD	Alive	0	1239	0	1239	NA	NA	0	1239	13	15	10	38	Q4
TCGA-55-6970-01	LUAD	Dead	1	464	1	464	NA	NA	1	457	7	4	5	16	Q2
TCGA-55-6971-01	LUAD	Alive	0	1400	0	1400	0	1400	0	1400	7	8	3	18	Q2
TCGA-55-6972-01	LUAD	Dead	1	1632	0	1632	0	1632	0	1632	8	7	6	21	Q2
TCGA-55-6975-01	LUAD	Dead	1	118	1	118	NA	NA	1	118	8	6	10	24	Q2
TCGA-55-6978-01	LUAD	Dead	1	176	1	176	NA	NA	1	42	5	2	2	9	Q1
TCGA-55-6979-01	LUAD	Dead	1	237	1	237	NA	NA	1	195	4	4	3	11	Q1
TCGA-55-6980-01	LUAD	Alive	0	2109	0	2109	0	2109	0	2109	4	1	2	7	Q1
TCGA-55-6981-01	LUAD	Dead	1	1379	0	1379	0	1379	0	1379	10	7	4	21	Q2
TCGA-55-6982-01	LUAD	Dead	1	995	1	995	NA	NA	1	183	6	4	9	19	Q2
TCGA-55-6983-01	LUAD	Alive	0	2823	0	2823	0	2823	0	2823	1	1	0	2	Q1
TCGA-55-6984-01	LUAD	Dead	1	760	1	760	1	724	1	724	7	2	3	12	Q1
TCGA-55-6985-01	LUAD	Alive	0	1233	0	1233	0	1233	0	1233	8	9	7	24	Q2
TCGA-55-6986-01	LUAD	Alive	0	3261	0	3261	0	3261	0	3261	2	4	3	9	Q1
TCGA-55-6987-01	LUAD	Alive	0	2137	0	2137	0	2137	0	2137	5	7	5	17	Q2
TCGA-55-7281-01	LUAD	Alive	0	872	0	872	1	339	1	339	6	1	5	12	Q1
TCGA-55-7283-01	LUAD	Alive	0	609	0	609	NA	NA	0	609	10	10	3	23	Q2
TCGA-55-7284-01	LUAD	Dead	1	243	1	243	1	231	1	231	5	4	2	11	Q1
TCGA-55-7570-01	LUAD	Alive	0	824	0	824	0	824	0	824	12	3	9	24	Q2
TCGA-55-7573-01	LUAD	Alive	0	487	0	487	0	487	0	487	13	9	7	29	Q3
TCGA-55-7574-01	LUAD	Dead	1	995	1	995	1	478	1	478	5	2	8	15	Q2
TCGA-55-7576-01	LUAD	Alive	0	670	0	670	0	670	0	670	22	21	10	53	Q4
TCGA-55-7724-01	LUAD	Alive	0	705	0	705	0	705	0	705	6	5	5	16	Q2
TCGA-55-7725-01	LUAD	Alive	0	442	0	442	0	442	0	442	7	4	4	15	Q2
TCGA-55-7726-01	LUAD	Alive	0	652	0	652	0	652	0	652	14	3	7	24	Q2
TCGA-55-7727-01	LUAD	Alive	0	119	0	119	0	119	0	119	8	9	7	24	Q2
TCGA-55-7728-01	LUAD	Alive	0	704	0	704	0	704	0	704	3	4	4	11	Q1
TCGA-55-7815-01	LUAD	Alive	0	773	0	773	1	466	1	466	9	10	4	23	Q2
TCGA-55-7903-01	LUAD	Alive	0	567	0	567	0	567	0	567	10	5	8	23	Q2
TCGA-55-7907-01	LUAD	Dead	1	343	1	343	1	294	1	294	15	10	7	32	Q3
TCGA-55-7910-01	LUAD	Alive	0	1040	0	1040	1	1018	1	1018	16	17	9	42	Q4
TCGA-55-7911-01	LUAD	Alive	0	537	0	537	0	537	1	515	7	3	2	12	Q1
TCGA-55-7913-01	LUAD	Dead	1	561	1	561	1	480	1	480	11	11	10	32	Q3
TCGA-55-7914-01	LUAD	Dead	1	187	1	187	NA	NA	1	187	9	8	9	26	Q3
TCGA-55-7994-01	LUAD	Alive	0	603	0	603	0	603	0	603	25	14	12	51	Q4
TCGA-55-7995-01	LUAD	Alive	0	889	0	889	1	468	1	468	19	16	15	50	Q4
TCGA-55-8085-01	LUAD	Alive	0	904	0	904	0	904	0	904	11	8	6	25	Q3
TCGA-55-8087-01	LUAD	Alive	0	462	0	462	0	462	0	462	5	2	2	9	Q1
TCGA-55-8089-01	LUAD	Dead	1	702	0	702	0	702	0	702	10	7	7	24	Q2
TCGA-55-8090-01	LUAD	Dead	1	598	1	598	1	548	1	548	4	4	1	9	Q1
TCGA-55-8091-01	LUAD	Alive	0	600	0	600	0	600	0	600	5	4	5	14	Q1
TCGA-55-8092-01	LUAD	Dead	1	154	1	154	1	127	1	127	18	13	7	38	Q4
TCGA-55-8094-01	LUAD	Alive	0	541	0	541	NA	NA	0	541	17	12	8	37	Q4
TCGA-55-8096-01	LUAD	Dead	1	719	1	719	1	566	1	566	10	7	7	24	Q2
TCGA-55-8097-01	LUAD	Alive	0	476	0	476	0	476	0	476	3	0	2	5	Q1
TCGA-55-8203-01	LUAD	Alive	0	547	0	547	0	547	0	547	7	4	4	15	Q2
TCGA-55-8204-01	LUAD	Alive	0	515	0	515	0	515	0	515	9	3	10	22	Q2
TCGA-55-8205-01	LUAD	Alive	0	599	0	599	NA	NA	1	495	9	1	6	16	Q2
TCGA-55-8206-01	LUAD	Alive	0	888	0	888	0	888	0	888	2	1	1	4	Q1
TCGA-55-8207-01	LUAD	Alive	0	977	0	977	0	977	0	977	10	8	5	23	Q2
TCGA-55-8208-01	LUAD	Alive	0	674	0	674	1	511	1	511	6	8	4	18	Q2
TCGA-55-8301-01	LUAD	Alive	0	534	0	534	1	238	1	238	9	6	7	22	Q2
TCGA-55-8302-01	LUAD	Alive	0	478	0	478	0	478	0	478	8	5	6	19	Q2
TCGA-55-8505-01	LUAD	Alive	0	440	0	440	0	440	0	440	2	6	5	13	Q1
TCGA-55-8506-01	LUAD	Alive	0	11	0	11	NA	NA	0	11	19	9	9	37	Q4
TCGA-55-8507-01	LUAD	Alive	0	418	0	418	0	418	0	418	17	19	10	46	Q4
TCGA-55-8508-01	LUAD	Alive	0	617	0	617	0	617	0	617	18	11	7	36	Q3
TCGA-55-8510-01	LUAD	Alive	0	539	0	539	0	539	0	539	19	11	12	42	Q4
TCGA-55-8511-01	LUAD	Alive	0	552	0	552	1	460	1	460	27	22	15	64	Q4
TCGA-55-8512-01	LUAD	Dead	1	607	1	607	NA	NA	1	607	5	3	8	16	Q2
TCGA-55-8513-01	LUAD	Alive	0	791	0	791	1	317	1	317	0	0	0	0	Q1
TCGA-55-8514-01	LUAD	Alive	0	520	0	520	0	520	0	520	17	13	10	40	Q4
TCGA-55-8614-01	LUAD	Alive	0	536	0	536	0	536	0	536	13	7	10	30	Q3
TCGA-55-8615-01	LUAD	Alive	0	446	0	446	1	224	1	224	28	19	9	56	Q4
TCGA-55-8616-01	LUAD	Alive	0	48	0	48	NA	NA	0	48	16	6	9	31	Q3
TCGA-55-8619-01	LUAD	Alive	0	416	0	416	0	416	0	416	0	3	0	3	Q1
TCGA-55-8620-01	LUAD	Dead	1	375	1	375	NA	NA	1	375	13	10	12	35	Q3
TCGA-55-8621-01	LUAD	Alive	0	515	0	515	0	515	0	515	4	1	3	8	Q1
TCGA-55-A48X-01	LUAD	Alive	0	689	0	689	0	689	1	615	7	5	7	19	Q2
TCGA-55-A48Y-01	LUAD	Alive	0	630	0	630	0	630	0	630	11	6	6	23	Q2
TCGA-55-A48Z-01	LUAD	Alive	0	651	0	651	NA	NA	1	536	13	9	7	29	Q3
TCGA-55-A490-01	LUAD	Dead	1	99	0	99	NA	NA	0	99	22	19	13	54	Q4
TCGA-55-A491-01	LUAD	Alive	0	626	0	626	0	626	0	626	16	12	11	39	Q4
TCGA-55-A492-01	LUAD	Alive	0	596	0	596	0	596	0	596	5	5	1	11	Q1
TCGA-55-A493-01	LUAD	Alive	0	28	0	28	NA	NA	0	28	8	9	6	23	Q2
TCGA-55-A494-01	LUAD	Alive	0	481	0	481	0	481	0	481	8	11	3	22	Q2
TCGA-55-A4DF-01	LUAD	Dead	1	614	1	614	1	515	1	515	20	14	10	44	Q4
TCGA-55-A4DG-01	LUAD	Alive	0	608	0	608	0	608	0	608	17	10	11	38	Q4
TCGA-55-A57B-01	LUAD	Alive	0	546	0	546	0	546	0	546	5	8	8	21	Q2
TCGA-62-8394-01	LUAD	Dead	1	139	0	139	0	139	0	139	15	12	3	30	Q3
TCGA-62-8395-01	LUAD	Alive	0	1216	0	1216	1	395	1	395	7	7	8	22	Q2
TCGA-62-8397-01	LUAD	Alive	0	1289	0	1289	0	1289	0	1289	4	5	5	14	Q1
TCGA-62-8398-01	LUAD	Dead	1	444	0	444	0	444	0	444	8	6	5	19	Q2
TCGA-62-8399-01	LUAD	Alive	0	2696	0	2696	0	2696	0	2696	15	13	9	37	Q4
TCGA-62-8402-01	LUAD	Dead	1	1498	1	1498	1	772	1	772	9	6	4	19	Q2
TCGA-62-A46O-01	LUAD	Dead	1	1454	1	1454	1	943	1	943	26	27	9	62	Q4
TCGA-62-A46P-01	LUAD	Dead	1	594	0	594	1	267	1	267	6	4	6	16	Q2
TCGA-62-A46R-01	LUAD	Dead	1	1725	0	1725	0	1725	0	1725	10	6	4	20	Q2
TCGA-62-A46S-01	LUAD	Dead	1	1653	1	1653	1	527	1	527	12	7	7	26	Q3
TCGA-62-A46U-01	LUAD	Alive	0	2067	0	2067	0	2067	0	2067	14	11	9	34	Q3
TCGA-62-A46V-01	LUAD	Alive	0	2199	0	2199	0	2199	0	2199	9	11	10	30	Q3
TCGA-62-A46Y-01	LUAD	Dead	1	414	1	414	1	314	1	314	5	3	6	14	Q1
TCGA-62-A470-01	LUAD	Dead	1	1194	1	1194	1	539	1	539	13	6	11	30	Q3
TCGA-62-A471-01	LUAD	Alive	0	1246	0	1246	0	1246	0	1246	16	4	13	33	Q3
TCGA-62-A472-01	LUAD	Alive	0	910	0	910	1	290	1	290	8	3	4	15	Q2
TCGA-64-1676-01	LUAD	Alive	0	1728	0	1728	0	1728	0	1728	13	8	13	34	Q3
TCGA-64-1677-01	LUAD	Dead	1	628	NA	628	NA	NA	1	360	10	14	6	30	Q3
TCGA-64-1678-01	LUAD	Alive	0	1189	0	1189	0	1189	0	1189	18	13	9	40	Q4
TCGA-64-1679-01	LUAD	Alive	0	2488	0	2488	0	2488	0	2488	9	7	5	21	Q2
TCGA-64-1680-01	LUAD	Alive	0	1126	0	1126	NA	NA	0	1126	6	3	0	9	Q1
TCGA-64-1681-01	LUAD	Dead	1	1167	NA	1167	NA	NA	1	439	14	8	4	26	Q3
TCGA-64-5774-01	LUAD	Alive	0	2676	0	2676	1	246	1	246	18	14	10	42	Q4
TCGA-64-5775-01	LUAD	Dead	1	62	1	62	NA	NA	1	62	9	3	4	16	Q2
TCGA-64-5778-01	LUAD	Alive	0	1305	0	1305	1	962	1	962	10	6	11	27	Q3
TCGA-64-5779-01	LUAD	Alive	0	864	0	864	NA	NA	1	795	20	10	14	44	Q4
TCGA-64-5781-01	LUAD	Alive	0	1559	0	1559	NA	NA	1	96	6	3	6	15	Q2
TCGA-64-5815-01	LUAD	Alive	0	866	0	866	0	866	0	866	12	9	10	31	Q3
TCGA-67-3770-01	LUAD	Alive	0	610	0	610	NA	NA	0	610	14	7	11	32	Q3
TCGA-67-3771-01	LUAD	Alive	0	610	0	610	NA	NA	0	610	22	20	9	51	Q4
TCGA-67-3772-01	LUAD	Alive	0	573	0	573	NA	NA	0	573	7	2	3	12	Q1
TCGA-67-3773-01	LUAD	Alive	0	427	0	427	NA	NA	0	427	5	3	4	12	Q1
TCGA-67-3774-01	LUAD	Alive	0	385	0	385	NA	NA	0	385	4	2	4	10	Q1
TCGA-67-4679-01	LUAD	Alive	0	448	0	448	NA	NA	0	448	6	8	2	16	Q2
TCGA-67-6215-01	LUAD	Alive	0	174	0	174	0	174	0	174	6	2	2	10	Q1
TCGA-67-6216-01	LUAD	Alive	0	141	0	141	0	141	0	141	2	2	2	6	Q1
TCGA-67-6217-01	LUAD	Alive	0	422	0	422	NA	NA	1	296	15	14	6	35	Q3
TCGA-69-7760-01	LUAD	Alive	0	202	0	202	NA	NA	0	202	15	12	9	36	Q3
TCGA-69-7761-01	LUAD	Alive	0	186	0	186	NA	NA	0	186	8	1	2	11	Q1
TCGA-69-7763-01	LUAD	Alive	0	690	0	690	NA	NA	0	690	9	9	5	23	Q2
TCGA-69-7764-01	LUAD	Alive	0	414	0	414	NA	NA	0	414	7	6	7	20	Q2
TCGA-69-7765-01	LUAD	Alive	0	165	0	165	NA	NA	0	165	6	3	5	14	Q1
TCGA-69-7973-01	LUAD	Alive	0	230	0	230	0	230	0	230	9	11	2	22	Q2
TCGA-69-7974-01	LUAD	Alive	0	184	0	184	NA	NA	0	184	12	9	6	27	Q3
TCGA-69-7978-01	LUAD	Alive	0	134	0	134	NA	NA	0	134	13	7	5	25	Q3
TCGA-69-7979-01	LUAD	Alive	0	408	0	408	NA	NA	0	408	27	18	11	56	Q4
TCGA-69-7980-01	LUAD	Alive	0	411	0	411	0	411	0	411	24	13	12	49	Q4
TCGA-69-8253-01	LUAD	Alive	0	426	0	426	0	426	0	426	8	3	3	14	Q1
TCGA-69-8254-01	LUAD	Alive	0	409	0	409	0	409	0	409	2	3	3	8	Q1
TCGA-69-8255-01	LUAD	Alive	0	129	0	129	NA	NA	0	129	23	16	11	50	Q4
TCGA-69-8453-01	LUAD	Alive	0	813	0	813	NA	NA	1	344	5	2	0	7	Q1
TCGA-71-6725-01	LUAD	Alive	0	256	0	256	NA	NA	1	164	21	14	7	42	Q4
TCGA-73-4658-01	LUAD	Dead	1	1600	0	1600	0	1600	0	1600	8	5	4	17	Q2
TCGA-73-4659-01	LUAD	Dead	1	711	1	711	NA	NA	1	35	10	3	3	16	Q2
TCGA-73-4662-01	LUAD	Alive	0	2515	0	2515	1	21	1	21	17	9	10	36	Q3
TCGA-73-4666-01	LUAD	Alive	0	800	0	800	NA	NA	0	800	8	3	6	17	Q2
TCGA-73-4668-01	LUAD	Alive	0	467	0	467	1	236	1	236	17	5	13	35	Q3
TCGA-73-4670-01	LUAD	Alive	0	131	0	131	NA	NA	0	131	13	5	9	27	Q3
TCGA-73-4675-01	LUAD	Dead	1	922	0	922	NA	NA	1	361	6	5	2	13	Q1
TCGA-73-4676-01	LUAD	Dead	1	281	1	281	NA	NA	1	281	10	3	7	20	Q2
TCGA-73-4677-01	LUAD	Dead	1	38	1	38	NA	NA	1	38	2	2	5	9	Q1
TCGA-73-7498-01	LUAD	Alive	0	1189	0	1189	0	1189	0	1189	4	3	3	10	Q1
TCGA-73-7499-01	LUAD	Dead	1	1531	0	1531	1	1447	1	1447	16	9	10	35	Q3
TCGA-73-A9RS-01	LUAD	Dead	1	340	1	340	NA	NA	1	107	17	17	11	45	Q4
TCGA-75-5122-01	LUAD	Dead	1	NA	1	NA	NA	NA	1	NA	7	4	6	17	Q2
TCGA-75-5125-01	LUAD	Dead	1	2027	1	2027	1	1752	1	1752	12	8	8	28	Q3
TCGA-75-5126-01	LUAD	Alive	0	NA	0	NA	NA	NA	0	NA	7	6	4	17	Q2
TCGA-75-5146-01	LUAD	Alive	0	2368	0	2368	0	2368	1	1773	5	5	8	18	Q2
TCGA-75-5147-01	LUAD	Alive	0	1333	0	1333	0	1333	0	1333	13	7	8	28	Q3
TCGA-75-6203-01	LUAD	Alive	0	NA	0	NA	0	NA	0	NA	2	1	2	5	Q1
TCGA-75-6205-01	LUAD	Dead	1	NA	1	NA	NA	NA	1	NA	4	3	3	10	Q1
TCGA-75-6206-01	LUAD	Alive	0	2590	0	2590	0	2590	0	2590	7	1	6	14	Q1
TCGA-75-6207-01	LUAD	Dead	1	NA	NA	NA	0	NA	0	NA	12	9	14	35	Q3
TCGA-75-6211-01	LUAD	Dead	1	NA	1	NA	NA	NA	1	NA	16	17	6	39	Q4
TCGA-75-6212-01	LUAD	Dead	1	1516	1	1516	0	1516	1	1340	0	0	0	0	Q1
TCGA-75-6214-01	LUAD	Dead	1	1115	1	1115	1	419	1	419	19	12	10	41	Q4
TCGA-75-7025-01	LUAD	Alive	0	3305	0	3305	1	1481	1	1481	3	3	1	7	Q1
TCGA-75-7027-01	LUAD	Alive	0	3059	0	3059	1	2949	1	2949	7	1	2	10	Q1
TCGA-75-7031-01	LUAD	Alive	0	NA	0	NA	NA	NA	0	NA	20	13	11	44	Q4
TCGA-78-7143-01	LUAD	Dead	1	4961	NA	4961	NA	NA	1	1500	13	7	8	28	Q3
TCGA-78-7145-01	LUAD	Dead	1	826	1	826	NA	NA	1	422	12	9	5	26	Q3
TCGA-78-7146-01	LUAD	Dead	1	173	NA	173	NA	NA	0	173	22	17	11	50	Q4
TCGA-78-7147-01	LUAD	Dead	1	586	1	586	NA	NA	1	578	17	12	11	40	Q4
TCGA-78-7148-01	LUAD	Dead	1	626	NA	626	NA	NA	1	182	3	1	2	6	Q1
TCGA-78-7149-01	LUAD	Alive	0	3940	0	3940	0	3940	0	3940	7	4	3	14	Q1
TCGA-78-7150-01	LUAD	Dead	1	666	1	666	NA	NA	1	139	24	15	16	55	Q4
TCGA-78-7152-01	LUAD	Dead	1	1215	1	1215	1	1202	1	1202	5	6	7	18	Q2
TCGA-78-7153-01	LUAD	Alive	0	3635	0	3635	0	3635	0	3635	4	1	1	6	Q1
TCGA-78-7154-01	LUAD	Dead	1	593	NA	593	NA	NA	0	593	21	15	13	49	Q4
TCGA-78-7155-01	LUAD	Dead	1	1171	NA	1171	NA	NA	1	209	29	27	22	78	Q4
TCGA-78-7156-01	LUAD	Dead	1	976	NA	976	NA	NA	0	976	6	2	4	12	Q1
TCGA-78-7158-01	LUAD	Dead	1	179	1	179	NA	NA	1	132	2	1	2	5	Q1
TCGA-78-7159-01	LUAD	Alive	0	1974	0	1974	0	1974	0	1974	16	8	3	27	Q3
TCGA-78-7160-01	LUAD	Dead	1	697	NA	697	NA	NA	0	697	5	2	4	11	Q1
TCGA-78-7161-01	LUAD	Dead	1	291	1	291	NA	NA	1	162	21	31	8	60	Q4
TCGA-78-7162-01	LUAD	Dead	1	3169	NA	3169	NA	NA	1	2218	4	3	2	9	Q1
TCGA-78-7163-01	LUAD	Alive	0	7248	0	7248	0	7248	0	7248	6	4	2	12	Q1
TCGA-78-7166-01	LUAD	Dead	1	258	NA	258	NA	NA	0	258	5	4	3	12	Q1
TCGA-78-7167-01	LUAD	Dead	1	2681	1	2681	NA	NA	1	726	15	14	8	37	Q4
TCGA-78-7220-01	LUAD	Dead	1	807	1	807	NA	NA	1	531	21	10	10	41	Q4
TCGA-78-7535-01	LUAD	Dead	1	949	1	949	NA	NA	1	809	11	2	8	21	Q2
TCGA-78-7536-01	LUAD	Dead	1	244	1	244	NA	NA	1	231	21	35	10	66	Q4
TCGA-78-7537-01	LUAD	Dead	1	1622	NA	1622	NA	NA	0	1622	2	1	2	5	Q1
TCGA-78-7539-01	LUAD	Alive	0	791	0	791	1	688	1	688	16	20	6	42	Q4
TCGA-78-7540-01	LUAD	Dead	1	1197	NA	1197	0	1197	0	1197	6	5	6	17	Q2
TCGA-78-7542-01	LUAD	Dead	1	321	NA	321	NA	NA	0	321	16	6	9	31	Q3
TCGA-78-7633-01	LUAD	Dead	1	1528	1	1528	1	1450	1	1450	6	1	1	8	Q1
TCGA-78-8640-01	LUAD	Alive	0	7062	0	7062	0	7062	0	7062	18	24	7	49	Q4
TCGA-78-8655-01	LUAD	Alive	0	2360	0	2360	0	2360	0	2360	12	5	3	20	Q2
TCGA-78-8660-01	LUAD	Dead	1	321	1	321	NA	NA	1	242	9	8	7	24	Q2
TCGA-78-8662-01	LUAD	Dead	1	3361	NA	3361	1	3044	1	3044	27	24	17	68	Q4
TCGA-80-5607-01	LUAD	Alive	0	NA	0	NA	NA	NA	0	NA	2	0	1	3	Q1
TCGA-80-5608-01	LUAD	Alive	0	2832	0	2832	0	2832	0	2832	12	6	8	26	Q3
TCGA-80-5611-01	LUAD	Alive	0	2595	0	2595	0	2595	0	2595	19	19	16	54	Q4
TCGA-83-5908-01	LUAD	Alive	0	824	0	824	NA	NA	0	824	5	5	6	16	Q2
TCGA-86-6562-01	LUAD	Dead	1	376	1	376	NA	NA	1	274	8	3	5	16	Q2
TCGA-86-6851-01	LUAD	Alive	0	179	0	179	0	179	0	179	16	11	11	38	Q4
TCGA-86-7701-01	LUAD	Alive	0	947	0	947	NA	NA	1	424	8	12	6	26	Q3
TCGA-86-7711-01	LUAD	Dead	1	1046	1	1046	NA	NA	1	1046	13	16	14	43	Q4
TCGA-86-7713-01	LUAD	Alive	0	1157	0	1157	0	1157	0	1157	14	13	8	35	Q3
TCGA-86-7714-01	LUAD	Dead	1	625	1	625	NA	NA	1	625	1	0	1	2	Q1
TCGA-86-7953-01	LUAD	Alive	0	997	0	997	0	997	0	997	15	9	15	39	Q4
TCGA-86-7954-01	LUAD	Alive	0	605	0	605	0	605	0	605	14	17	1	32	Q3
TCGA-86-7955-01	LUAD	Alive	0	1072	0	1072	1	820	1	820	22	8	11	41	Q4
TCGA-86-8054-01	LUAD	Alive	0	1148	0	1148	0	1148	0	1148	16	10	7	33	Q3
TCGA-86-8055-01	LUAD	Dead	1	124	0	124	0	124	0	124	12	6	6	24	Q2
TCGA-86-8056-01	LUAD	Alive	0	139	0	139	0	139	0	139	4	5	7	16	Q2
TCGA-86-8073-01	LUAD	Alive	0	740	0	740	0	740	0	740	7	4	11	22	Q2
TCGA-86-8074-01	LUAD	Alive	0	24	0	24	NA	NA	0	24	17	18	11	46	Q4
TCGA-86-8075-01	LUAD	Dead	1	694	0	694	1	199	1	199	16	6	7	29	Q3
TCGA-86-8076-01	LUAD	Alive	0	993	0	993	0	993	0	993	2	2	0	4	Q1
TCGA-86-8278-01	LUAD	Alive	0	944	0	944	1	29	1	29	5	3	7	15	Q2
TCGA-86-8279-01	LUAD	Alive	0	949	0	949	0	949	0	949	21	12	7	40	Q4
TCGA-86-8280-01	LUAD	Alive	0	701	0	701	0	701	0	701	12	4	3	19	Q2
TCGA-86-8281-01	LUAD	Alive	0	0	0	0	0	0	0	0	5	2	2	9	Q1
TCGA-86-8358-01	LUAD	Alive	0	653	0	653	0	653	0	653	23	27	20	70	Q4
TCGA-86-8359-01	LUAD	Dead	1	444	0	444	NA	NA	0	444	17	17	10	44	Q4
TCGA-86-8585-01	LUAD	Alive	0	353	0	353	0	353	0	353	22	15	15	52	Q4
TCGA-86-8668-01	LUAD	Alive	0	423	0	423	0	423	0	423	5	10	4	19	Q2
TCGA-86-8669-01	LUAD	Alive	0	938	0	938	1	849	1	849	18	15	6	39	Q4
TCGA-86-8671-01	LUAD	Alive	0	839	0	839	0	839	0	839	1	0	0	1	Q1
TCGA-86-8672-01	LUAD	Dead	1	19	0	19	0	19	0	19	15	8	13	36	Q3
TCGA-86-8673-01	LUAD	Alive	0	862	0	862	1	636	1	636	20	20	13	53	Q4
TCGA-86-8674-01	LUAD	Alive	0	806	0	806	1	334	1	334	3	0	2	5	Q1
TCGA-86-A456-01	LUAD	Alive	0	896	0	896	0	896	0	896	7	8	10	25	Q3
TCGA-86-A4D0-01	LUAD	Dead	1	116	0	116	0	116	0	116	7	10	8	25	Q3
TCGA-86-A4JF-01	LUAD	Dead	1	737	1	737	1	436	1	436	11	4	4	19	Q2
TCGA-86-A4P7-01	LUAD	Alive	0	415	0	415	0	415	0	415	11	15	6	32	Q3
TCGA-86-A4P8-01	LUAD	Alive	0	805	0	805	0	805	0	805	0	0	0	0	Q1
TCGA-91-6828-01	LUAD	Alive	0	323	0	323	0	323	0	323	12	7	3	22	Q2
TCGA-91-6829-01	LUAD	Dead	1	1258	0	1258	NA	NA	0	1258	23	20	16	59	Q4
TCGA-91-6830-01	LUAD	Alive	0	60	0	60	NA	NA	1	18	6	5	8	19	Q2
TCGA-91-6831-01	LUAD	Alive	0	310	0	310	0	310	0	310	16	15	8	39	Q4
TCGA-91-6835-01	LUAD	Alive	0	79	0	79	0	79	0	79	7	10	6	23	Q2
TCGA-91-6836-01	LUAD	Alive	0	417	0	417	0	417	0	417	16	15	11	42	Q4
TCGA-91-6840-01	LUAD	Alive	0	372	0	372	0	372	0	372	19	9	11	39	Q4
TCGA-91-6847-01	LUAD	Alive	0	842	0	842	NA	NA	1	772	12	6	6	24	Q2
TCGA-91-6848-01	LUAD	Alive	0	224	0	224	0	224	0	224	22	25	16	63	Q4
TCGA-91-6849-01	LUAD	Alive	0	35	0	35	NA	NA	0	35	5	6	7	18	Q2
TCGA-91-7771-01	LUAD	Alive	0	492	0	492	0	492	0	492	18	13	5	36	Q3
TCGA-91-8496-01	LUAD	Alive	0	505	0	505	0	505	0	505	4	8	1	13	Q1
TCGA-91-8497-01	LUAD	Dead	1	434	0	434	0	434	0	434	5	9	6	20	Q2
TCGA-91-8499-01	LUAD	Alive	0	36	0	36	NA	NA	0	36	24	29	12	65	Q4
TCGA-91-A4BC-01	LUAD	Alive	0	44	0	44	NA	NA	0	44	18	22	12	52	Q4
TCGA-91-A4BD-01	LUAD	Alive	0	603	0	603	0	603	0	603	2	0	2	4	Q1
TCGA-93-7347-01	LUAD	Alive	0	683	0	683	0	683	0	683	3	3	4	10	Q1
TCGA-93-7348-01	LUAD	Alive	0	531	0	531	0	531	0	531	6	4	5	15	Q2
TCGA-93-8067-01	LUAD	Alive	0	186	0	186	0	186	0	186	19	14	7	40	Q4
TCGA-93-A4JN-01	LUAD	Alive	0	718	0	718	NA	NA	0	718	6	6	11	23	Q2
TCGA-93-A4JO-01	LUAD	Dead	1	33	0	33	NA	NA	0	33	12	13	4	29	Q3
TCGA-93-A4JP-01	LUAD	Alive	0	578	0	578	NA	NA	1	497	17	11	4	32	Q3
TCGA-93-A4JQ-01	LUAD	Alive	0	526	0	526	0	526	0	526	22	30	9	61	Q4
TCGA-95-7039-01	LUAD	Alive	0	1272	0	1272	1	1258	1	1258	21	23	3	47	Q4
TCGA-95-7043-01	LUAD	Dead	1	503	1	503	NA	NA	1	503	25	14	15	54	Q4
TCGA-95-7562-01	LUAD	Dead	1	87	0	87	NA	NA	0	87	9	9	5	23	Q2
TCGA-95-7567-01	LUAD	Alive	0	568	0	568	NA	NA	0	568	21	10	11	42	Q4
TCGA-95-7944-01	LUAD	Alive	0	377	0	377	NA	NA	0	377	9	6	6	21	Q2
TCGA-95-7947-01	LUAD	Alive	0	477	0	477	0	477	0	477	13	8	14	35	Q3
TCGA-95-7948-01	LUAD	Alive	0	476	0	476	0	476	0	476	8	10	7	25	Q3
TCGA-95-8039-01	LUAD	Alive	0	830	0	830	1	228	1	228	7	6	6	19	Q2
TCGA-95-8494-01	LUAD	Alive	0	84	0	84	0	84	0	84	17	12	10	39	Q4
TCGA-95-A4VK-01	LUAD	Alive	0	651	0	651	NA	NA	1	496	11	3	3	17	Q2
TCGA-95-A4VN-01	LUAD	Alive	0	553	0	553	NA	NA	0	553	12	11	6	29	Q3
TCGA-95-A4VP-01	LUAD	Alive	0	605	0	605	NA	NA	1	216	9	9	6	24	Q2
TCGA-97-7546-01	LUAD	Alive	0	1285	0	1285	NA	NA	1	1255	5	2	4	11	Q1
TCGA-97-7547-01	LUAD	Alive	0	1965	0	1965	NA	NA	1	775	8	2	4	14	Q1
TCGA-97-7552-01	LUAD	Alive	0	1932	0	1932	NA	NA	1	798	1	2	1	4	Q1
TCGA-97-7553-01	LUAD	Alive	0	1870	0	1870	0	1870	0	1870	8	3	5	16	Q2
TCGA-97-7554-01	LUAD	Alive	0	775	0	775	0	775	0	775	16	15	6	37	Q4
TCGA-97-7937-01	LUAD	Alive	0	564	0	564	NA	NA	0	564	11	5	5	21	Q2
TCGA-97-7938-01	LUAD	Dead	1	18	0	18	0	18	0	18	7	3	6	16	Q2
TCGA-97-7941-01	LUAD	Alive	0	484	0	484	0	484	0	484	2	0	1	3	Q1
TCGA-97-8171-01	LUAD	Alive	0	568	0	568	NA	NA	1	441	4	7	1	12	Q1
TCGA-97-8172-01	LUAD	Alive	0	545	0	545	0	545	0	545	5	0	2	7	Q1
TCGA-97-8174-01	LUAD	Dead	1	164	NA	164	NA	NA	0	164	10	13	9	32	Q3
TCGA-97-8175-01	LUAD	Alive	0	551	0	551	1	294	1	294	4	2	5	11	Q1
TCGA-97-8176-01	LUAD	Dead	1	468	0	468	NA	NA	1	39	7	2	4	13	Q1
TCGA-97-8177-01	LUAD	Alive	0	499	0	499	NA	NA	0	499	11	11	10	32	Q3
TCGA-97-8179-01	LUAD	Alive	0	435	0	435	0	435	0	435	9	2	8	19	Q2
TCGA-97-8547-01	LUAD	Alive	0	657	0	657	0	657	0	657	9	11	11	31	Q3
TCGA-97-8552-01	LUAD	Alive	0	626	0	626	0	626	0	626	9	10	7	26	Q3
TCGA-97-A4LX-01	LUAD	Alive	0	614	0	614	0	614	0	614	6	12	9	27	Q3
TCGA-97-A4M0-01	LUAD	Alive	0	652	0	652	0	652	0	652	10	8	8	26	Q3
TCGA-97-A4M1-01	LUAD	Alive	0	601	0	601	0	601	0	601	10	8	2	20	Q2
TCGA-97-A4M2-01	LUAD	Alive	0	624	0	624	0	624	0	624	1	2	0	3	Q1
TCGA-97-A4M3-01	LUAD	Alive	0	540	0	540	0	540	1	54	11	11	9	31	Q3
TCGA-97-A4M5-01	LUAD	Alive	0	634	0	634	0	634	0	634	5	7	9	21	Q2
TCGA-97-A4M6-01	LUAD	Alive	0	568	0	568	0	568	0	568	7	5	6	18	Q2
TCGA-97-A4M7-01	LUAD	Alive	0	629	0	629	0	629	0	629	6	9	5	20	Q2
TCGA-99-7458-01	LUAD	Alive	0	747	0	747	NA	NA	0	747	3	3	6	12	Q1
TCGA-99-8025-01	LUAD	Alive	0	1060	0	1060	0	1060	0	1060	23	12	9	44	Q4
TCGA-99-8028-01	LUAD	Alive	0	1118	0	1118	0	1118	0	1118	5	7	1	13	Q1
TCGA-99-8032-01	LUAD	Alive	0	44	0	44	0	44	0	44	8	8	6	22	Q2
TCGA-99-8033-01	LUAD	Dead	1	656	1	656	NA	NA	1	656	10	13	8	31	Q3
TCGA-99-AA5R-01	LUAD	Alive	0	658	0	658	0	658	0	658	0	0	0	0	Q1
TCGA-J2-8192-01	LUAD	Alive	0	739	0	739	NA	NA	1	482	9	6	5	20	Q2
TCGA-J2-8194-01	LUAD	Alive	0	724	0	724	NA	NA	1	470	3	2	2	7	Q1
TCGA-J2-A4AD-01	LUAD	Dead	1	550	1	550	NA	NA	1	524	8	8	7	23	Q2
TCGA-J2-A4AE-01	LUAD	Alive	0	1079	0	1079	0	1079	0	1079	5	7	4	16	Q2
TCGA-J2-A4AG-01	LUAD	Alive	0	988	0	988	0	988	0	988	4	2	2	8	Q1
TCGA-L4-A4E5-01	LUAD	Alive	0	578	0	578	0	578	0	578	16	11	20	47	Q4
TCGA-L9-A443-01	LUAD	Dead	1	193	0	193	0	193	0	193	13	9	8	30	Q3
TCGA-L9-A444-01	LUAD	Alive	0	307	0	307	0	307	0	307	20	11	15	46	Q4
TCGA-L9-A50W-01	LUAD	Dead	1	442	1	442	1	389	1	389	6	5	10	21	Q2
TCGA-L9-A5IP-01	LUAD	Dead	1	58	1	58	NA	NA	1	49	14	6	12	32	Q3
TCGA-L9-A743-01	LUAD	Alive	0	664	0	664	0	664	0	664	28	18	5	51	Q4
TCGA-L9-A7SV-01	LUAD	Alive	0	565	0	565	0	565	0	565	21	17	10	48	Q4
TCGA-L9-A8F4-01	LUAD	Alive	0	476	0	476	NA	NA	0	476	16	7	14	37	Q4
TCGA-MN-A4N1-01	LUAD	Alive	0	827	0	827	0	827	0	827	28	21	15	64	Q4
TCGA-MN-A4N4-01	LUAD	Alive	0	1175	0	1175	0	1175	0	1175	24	19	8	51	Q4
TCGA-MN-A4N5-01	LUAD	Alive	0	84	0	84	0	84	0	84	18	8	13	39	Q4
TCGA-MP-A4SV-01	LUAD	Dead	1	2620	NA	2620	0	2620	0	2620	21	16	5	42	Q4
TCGA-MP-A4SW-01	LUAD	Dead	1	1778	NA	1778	0	1778	0	1778	14	14	11	39	Q4
TCGA-MP-A4SY-01	LUAD	Dead	1	1501	0	1501	1	489	1	489	3	9	4	16	Q2
TCGA-MP-A4T2-01	LUAD	Dead	1	1136	1	1136	1	575	1	575	3	2	1	6	Q1
TCGA-MP-A4T7-01	LUAD	Dead	1	167	NA	167	NA	NA	0	167	7	6	5	18	Q2
TCGA-MP-A4T8-01	LUAD	Dead	1	161	NA	161	NA	NA	0	161	16	9	7	32	Q3
TCGA-MP-A4T9-01	LUAD	Dead	1	1265	1	1265	1	341	1	341	13	13	11	37	Q4
TCGA-MP-A4TA-01	LUAD	Dead	1	950	1	950	1	725	1	725	7	10	13	30	Q3
TCGA-MP-A4TC-01	LUAD	Dead	1	74	0	74	0	74	0	74	10	1	12	23	Q2
TCGA-MP-A4TE-01	LUAD	Dead	1	896	1	896	1	226	1	226	8	5	3	16	Q2
TCGA-MP-A4TF-01	LUAD	Dead	1	336	1	336	NA	NA	1	195	22	19	11	52	Q4
TCGA-MP-A4TH-01	LUAD	Alive	0	741	0	741	0	741	0	741	6	6	4	16	Q2
TCGA-MP-A4TI-01	LUAD	Dead	1	429	1	429	NA	NA	1	84	13	19	12	44	Q4
TCGA-MP-A4TK-01	LUAD	Dead	1	582	1	582	1	397	1	397	23	17	21	61	Q4
TCGA-MP-A5C7-01	LUAD	Alive	0	2248	0	2248	0	2248	0	2248	7	2	5	14	Q1
TCGA-NJ-A4YF-01	LUAD	Alive	0	2161	0	2161	NA	NA	0	2161	28	22	13	63	Q4
TCGA-NJ-A4YG-01	LUAD	Alive	0	2261	0	2261	NA	NA	0	2261	7	2	3	12	Q1
TCGA-NJ-A4YI-01	LUAD	Dead	1	4	NA	4	NA	NA	0	4	11	5	6	22	Q2
TCGA-NJ-A4YP-01	LUAD	Alive	0	50	0	50	NA	NA	0	50	4	1	3	8	Q1
TCGA-NJ-A4YQ-01	LUAD	Alive	0	1432	0	1432	NA	NA	0	1432	12	14	14	40	Q4
TCGA-NJ-A55A-01	LUAD	Alive	0	15	0	15	NA	NA	0	15	1	1	0	2	Q1
TCGA-NJ-A55R-01	LUAD	Alive	0	603	0	603	NA	NA	0	603	8	7	3	18	Q2
TCGA-NJ-A7XG-01	LUAD	Alive	0	617	0	617	NA	NA	0	617	6	10	1	17	Q2
TCGA-O1-A52J-01	LUAD	Dead	1	1798	1	1798	NA	NA	1	898	12	8	9	29	Q3
TCGA-S2-AA1A-01	LUAD	Alive	0	513	0	513	0	513	0	513	3	4	5	12	Q1

## Sheet: S2
Table S2. The clinicopathological characteristics of the patients included in this study.
case_submitter_id	sample	cancer.type.abbreviation	vital_status.x	OS	OS.time	DSS	DSS.time	DFI	DFI.time	PFI	PFI.time	NtAI	LST	LOH	HRD	HRD_quartile	HRD_category	case_id	age_at_index	days_to_birth	days_to_death	education_level	ethnicity	gender	race	vital_status.y	year_of_birth	year_of_death	adrenal_hormone	age_at_diagnosis	ajcc_pathologic_m	ajcc_pathologic_n	ajcc_pathologic_stage	ajcc_pathologic_t	ajcc_staging_system_edition	classification_of_tumor	days_to_diagnosis	days_to_last_follow_up	icd_10_code	last_known_disease_status	morphology	primary_diagnosis	prior_malignancy	prior_treatment	progression_or_recurrence	site_of_resection_or_biopsy	synchronous_malignancy	tissue_or_organ_of_origin	tumor_grade
TCGA-05-4249	TCGA-05-4249-01	LUAD	Alive	0	1523	0	1523	NA	NA	0	1523	4	3	3	10	Q1	Low HRD scores	4addf05f-3668-4b3f-a17f-c0227329ca52	67	-24532	--	--	not reported	male	not reported	Alive	1940	--	--	24532	M0	N0	Stage IB	T2	6th	not reported	0	1523	C34.3	not reported	8140-03-01	Adenocarcinoma, NOS	no	No	not reported	Lower lobe, lung	No	Lower lobe, lung	Not Reported
TCGA-05-4250	TCGA-05-4250-01	LUAD	Dead	1	121	NA	121	NA	NA	0	121	4	6	4	14	Q1	Low HRD scores	f98ecd8a-b878-4f53-b911-20cd8e17281c	79	-29068	121	--	not reported	female	not reported	Dead	1928	2007	--	29068	M0	N1	Stage IIIA	T3	6th	not reported	0	--	C34.3	not reported	8140-03-01	Adenocarcinoma, NOS	no	No	not reported	Lower lobe, lung	No	Lower lobe, lung	Not Reported
TCGA-05-4384	TCGA-05-4384-01	LUAD	Alive	0	426	0	426	NA	NA	1	183	4	2	2	8	Q1	Low HRD scores	9a50e7e4-831d-489f-87d2-979e987561cc	66	-24411	--	--	not reported	male	not reported	Alive	1943	--	--	24411	M0	N2	Stage IIIA	T2	6th	not reported	0	426	C34.3	not reported	8255-03-01	Adenocarcinoma with mixed subtypes	yes	No	not reported	Lower lobe, lung	Not Reported	Lower lobe, lung	Not Reported
TCGA-05-4389	TCGA-05-4389-01	LUAD	Alive	0	1369	0	1369	NA	NA	0	1369	17	16	12	45	Q4	High HRD scores	a3de401d-91fe-49a2-bb07-81c1a06506e6	70	-25660	--	--	not reported	male	not reported	Alive	1935	--	--	25660	M0	N0	Stage IA	T1	5th	not reported	0	1369	C34.1	not reported	8255-03-01	Adenocarcinoma with mixed subtypes	no	No	not reported	Upper lobe, lung	No	Upper lobe, lung	Not Reported
TCGA-05-4396	TCGA-05-4396-01	LUAD	Dead	1	303	NA	303	NA	NA	0	303	5	2	6	13	Q1	Low HRD scores	9f81c602-8afa-4588-b0b6-6e5a1a128d5a	76	-28094	303	--	not reported	male	not reported	Dead	1930	2006	--	28094	M0	N1	Stage IIIB	T4	5th	not reported	0	--	C34.3	not reported	8255-03-01	Adenocarcinoma with mixed subtypes	yes	No	not reported	Lower lobe, lung	Not Reported	Lower lobe, lung	Not Reported
TCGA-05-4397	TCGA-05-4397-01	LUAD	Dead	1	731	NA	731	NA	NA	0	731	17	15	11	43	Q4	High HRD scores	6dfd47d2-831a-4386-9051-f78199a16bb5	65	-23833	731	--	not reported	male	not reported	Dead	1941	2008	--	23833	M0	N1	Stage IIB	T2	5th	not reported	0	--	C34.2	not reported	8255-03-01	Adenocarcinoma with mixed subtypes	no	No	not reported	Middle lobe, lung	No	Middle lobe, lung	Not Reported
TCGA-05-4398	TCGA-05-4398-01	LUAD	Alive	0	1431	0	1431	0	1431	0	1431	18	16	13	47	Q4	High HRD scores	31c96e35-5e2f-429c-b12a-7bc5a497a300	47	-17471	--	--	not reported	female	not reported	Alive	1959	--	--	17471	M0	N3	Stage IIIB	T4	5th	not reported	0	1431	C34.1	not reported	8255-03-01	Adenocarcinoma with mixed subtypes	no	No	not reported	Upper lobe, lung	No	Upper lobe, lung	Not Reported
TCGA-05-4403	TCGA-05-4403-01	LUAD	Alive	0	578	0	578	NA	NA	0	578	3	3	4	10	Q1	Low HRD scores	ce15f31f-2bad-4485-96fa-495bfa262e66	76	-27881	--	--	not reported	male	not reported	Alive	1930	--	--	27881	M0	N0	Stage IB	T2	5th	not reported	0	578	C34.1	not reported	8255-03-01	Adenocarcinoma with mixed subtypes	no	No	not reported	Upper lobe, lung	No	Upper lobe, lung	Not Reported
TCGA-05-4418	TCGA-05-4418-01	LUAD	Dead	1	274	NA	274	NA	NA	0	274	2	2	1	5	Q1	Low HRD scores	d2c1e896-6886-4122-bb48-5fbcd3f641f4	69	-25417	274	--	not reported	male	not reported	Dead	1939	2008	--	25417	M0	N2	Stage IIIA	T3	6th	not reported	0	--	C34.3	not reported	8255-03-01	Adenocarcinoma with mixed subtypes	yes	No	not reported	Lower lobe, lung	Not Reported	Lower lobe, lung	Not Reported
TCGA-05-4420	TCGA-05-4420-01	LUAD	Alive	0	912	0	912	0	912	0	912	19	18	9	46	Q4	High HRD scores	3d2aa654-1b5f-4eb4-a1c2-af31f5760069	41	-15159	--	--	not reported	male	not reported	Alive	1967	--	--	15159	M0	N0	Stage IB	T2	6th	not reported	0	912	C34.3	not reported	8255-03-01	Adenocarcinoma with mixed subtypes	no	No	not reported	Lower lobe, lung	No	Lower lobe, lung	Not Reported
TCGA-05-4425	TCGA-05-4425-01	LUAD	Alive	0	669	0	669	NA	NA	0	669	4	2	4	10	Q1	Low HRD scores	69b23036-add9-42c9-941f-02fb74d9b08c	70	-25902	--	--	not reported	female	not reported	Alive	1938	--	--	25902	M1	N0	Stage IV	T2	6th	not reported	0	669	C34.2	not reported	8255-03-01	Adenocarcinoma with mixed subtypes	no	No	not reported	Middle lobe, lung	No	Middle lobe, lung	Not Reported
TCGA-05-4426	TCGA-05-4426-01	LUAD	Alive	0	791	0	791	1	457	1	457	5	4	5	14	Q1	Low HRD scores	36bf02f8-c1c8-49f9-a417-adf88a205c70	71	-26084	--	--	not reported	male	not reported	Alive	1937	--	--	26084	M0	N0	Stage IB	T2	6th	not reported	0	791	C34.3	not reported	8255-03-01	Adenocarcinoma with mixed subtypes	no	No	not reported	Lower lobe, lung	No	Lower lobe, lung	Not Reported
TCGA-05-5423	TCGA-05-5423-01	LUAD	Alive	0	151	0	151	NA	NA	0	151	7	4	1	12	Q1	Low HRD scores	33e3f736-7990-4f7a-ac35-863247566541	65	-23863	--	--	not reported	male	not reported	Alive	1941	--	--	23863	M0	N1	Stage IIB	T2	6th	not reported	0	151	C34.9	not reported	8255-03-01	Adenocarcinoma with mixed subtypes	no	No	not reported	Lung, NOS	No	Lung, NOS	Not Reported
TCGA-05-5428	TCGA-05-5428-01	LUAD	Alive	0	670	0	670	0	670	0	670	18	13	10	41	Q4	High HRD scores	3fe8f8e4-5396-4362-82f5-366e2fb69db2	57	-21061	--	--	not reported	male	not reported	Alive	1953	--	--	21061	M0	N1	Stage IIA	T1b	7th	not reported	0	670	C34.9	not reported	8255-03-01	Adenocarcinoma with mixed subtypes	no	No	not reported	Lung, NOS	No	Lung, NOS	Not Reported
TCGA-05-5429	TCGA-05-5429-01	LUAD	Dead	1	275	0	275	NA	NA	0	275	6	2	6	14	Q1	Low HRD scores	63bd2175-4b7c-44c9-aef3-9efc8f79837b	60	-22066	275	--	not reported	male	not reported	Dead	1950	--	--	22066	M0	N2	Stage IIIA	T3	7th	not reported	0	30	C34.1	not reported	8140-03-01	Adenocarcinoma, NOS	no	No	not reported	Lung, NOS	No	Lung, NOS	Not Reported
TCGA-05-5715	TCGA-05-5715-01	LUAD	Alive	0	62	0	62	NA	NA	0	62	3	5	3	11	Q1	Low HRD scores	e0a19099-5d25-40df-ad73-6260df3a1b32	69	-25383	--	--	not reported	female	not reported	Alive	1941	--	--	25383	M0	N0	Stage IB	T2a	7th	not reported	0	62	C34.1	not reported	8255-03-01	Adenocarcinoma with mixed subtypes	no	No	not reported	Upper lobe, lung	No	Upper lobe, lung	Not Reported
TCGA-35-3615	TCGA-35-3615-01	LUAD	Alive	0	14	0	14	NA	NA	0	14	4	2	1	7	Q1	Low HRD scores	e8b7a103-644f-4865-92f8-80b053bd5e17	57	-21076	--	--	not hispanic or latino	male	white	Alive	1950	--	--	21076	M0	N0	Stage IB	T2	--	not reported	0	14	C34.1	not reported	8140-03-01	Adenocarcinoma, NOS	no	No	not reported	Upper lobe, lung	No	Upper lobe, lung	Not Reported
TCGA-35-5375	TCGA-35-5375-01	LUAD	Alive	0	264	0	264	NA	NA	0	264	16	20	9	45	Q4	High HRD scores	5d2a9a4f-678d-4089-a8c5-81a5cb696629	61	-22628	--	--	not hispanic or latino	male	white	Alive	1949	--	--	22628	M0	N2	Stage IIIA	T2	--	not reported	0	264	C34.1	not reported	8140-03-01	Adenocarcinoma, NOS	no	No	not reported	Upper lobe, lung	No	Upper lobe, lung	Not Reported
TCGA-38-4625	TCGA-38-4625-01	LUAD	Alive	0	2973	0	2973	0	2973	0	2973	19	12	9	40	Q4	High HRD scores	0ea4920f-f4c8-4590-84b3-eb419824e144	66	-24241	--	--	not hispanic or latino	female	white	Alive	1936	--	--	24241	M0	N0	Stage IB	T2a	5th	not reported	0	2973	C34.1	not reported	8140-03-01	Adenocarcinoma, NOS	no	No	not reported	Upper lobe, lung	No	Upper lobe, lung	Not Reported
TCGA-38-4626	TCGA-38-4626-01	LUAD	Alive	0	3674	0	3674	0	3674	1	2518	4	4	0	8	Q1	Low HRD scores	2079155a-d91d-4246-a038-01934a580f32	57	-20903	--	--	not hispanic or latino	female	white	Alive	1946	--	--	20903	M0	N0	--	T2b	6th	not reported	0	3674	C34.1	not reported	8140-03-01	Adenocarcinoma, NOS	no	No	not reported	Upper lobe, lung	No	Upper lobe, lung	Not Reported
TCGA-38-4627	TCGA-38-4627-01	LUAD	Dead	1	1147	NA	1147	0	1147	0	1147	1	2	1	4	Q1	Low HRD scores	d717fa33-3c91-4ced-89c6-79ff5542f04c	64	-23510	1147	--	not hispanic or latino	female	white	Dead	1939	2006	--	23510	M0	N1	Stage IIA	T1b	--	not reported	0	--	C34.1	not reported	8140-03-01	Adenocarcinoma, NOS	no	No	not reported	Upper lobe, lung	No	Upper lobe, lung	Not Reported
TCGA-38-4628	TCGA-38-4628-01	LUAD	Dead	1	1492	1	1492	1	1083	1	1083	23	13	10	46	Q4	High HRD scores	cc4bd56a-25c5-4c48-b583-ac3aeb778ca6	65	-24057	1492	--	not hispanic or latino	female	white	Dead	1937	2006	--	24057	M0	N1	Stage IIB	T2	5th	not reported	0	--	C34.1	not reported	8140-03-01	Adenocarcinoma, NOS	no	No	not reported	Upper lobe, lung	No	Upper lobe, lung	Not Reported
TCGA-38-4630	TCGA-38-4630-01	LUAD	Dead	1	1073	1	1073	1	524	1	524	13	11	16	40	Q4	High HRD scores	f1985735-a188-4567-a88a-530f9b80291b	75	-27667	1073	--	not hispanic or latino	female	white	Dead	1925	2002	--	27667	M0	N0	Stage IB	T2	6th	not reported	0	--	C34.1	not reported	8260-03-01	Papillary adenocarcinoma, NOS	yes	No	not reported	Upper lobe, lung	Not Reported	Upper lobe, lung	Not Reported
TCGA-38-4631	TCGA-38-4631-01	LUAD	Dead	1	354	1	354	NA	NA	1	354	14	17	11	42	Q4	High HRD scores	2483621a-4db3-41ab-aa33-b9427ea8a0af	72	-26538	354	--	not hispanic or latino	female	white	Dead	1925	1997	--	26538	M0	N0	Stage IB	T2	--	not reported	0	--	C34.1	not reported	8140-03-01	Adenocarcinoma, NOS	yes	No	not reported	Upper lobe, lung	Not Reported	Upper lobe, lung	Not Reported
TCGA-38-4632	TCGA-38-4632-01	LUAD	Dead	1	1357	1	1357	NA	NA	1	680	19	15	6	40	Q4	High HRD scores	875333ab-9048-462d-aaa2-693ad127e3cc	42	-15418	1357	--	not hispanic or latino	male	black or african american	Dead	1956	2001	--	15418	M1	N1	Stage IV	T2	5th	not reported	0	--	C34.1	not reported	8140-03-01	Adenocarcinoma, NOS	no	No	not reported	Upper lobe, lung	No	Upper lobe, lung	Not Reported
TCGA-38-7271	TCGA-38-7271-01	LUAD	Dead	1	800	1	800	1	304	1	304	1	1	0	2	Q1	Low HRD scores	8214a0d1-5e2d-4a7a-acb1-e5580755db83	72	-26440	800	--	not hispanic or latino	female	white	Dead	1934	2008	--	26440	M0	N0	Stage IA	T1	6th	not reported	0	--	C34.1	not reported	8140-03-01	Adenocarcinoma, NOS	yes	No	not reported	Upper lobe, lung	Not Reported	Upper lobe, lung	Not Reported
TCGA-38-A44F	TCGA-38-A44F-01	LUAD	Alive	0	133	0	133	0	133	0	133	0	0	0	0	Q1	Low HRD scores	258a3a41-211b-4c66-bd3b-ef03014a6967	80	-29534	--	--	not hispanic or latino	male	white	Alive	1932	--	--	29534	M0	N0	Stage IB	T2a	7th	not reported	0	133	C34.1	not reported	8550-03-01	Acinar cell carcinoma	no	No	not reported	Upper lobe, lung	No	Upper lobe, lung	Not Reported
TCGA-44-2655	TCGA-44-2655-01	LUAD	Alive	0	1324	0	1324	0	1324	1	1009	3	2	0	5	Q1	Low HRD scores	07b5663f-9a54-4462-b6c1-6fc8116b8714	65	-23854	--	--	not hispanic or latino	female	white	Alive	1944	--	--	23854	M0	N0	Stage IA	T1	6th	not reported	0	1324	C34.1	not reported	8140-03-01	Adenocarcinoma, NOS	yes	No	not reported	Upper lobe, lung	Not Reported	Upper lobe, lung	Not Reported
TCGA-44-2656	TCGA-44-2656-01	LUAD	Alive	0	1429	0	1429	0	1429	1	568	18	18	15	51	Q4	High HRD scores	42ca54fc-c1ae-41cd-bca1-7fe9810db460	59	-21766	--	--	not hispanic or latino	male	white	Alive	1950	--	--	21766	M0	N0	Stage IB	T2	6th	not reported	0	1429	C34.1	not reported	8140-03-01	Adenocarcinoma, NOS	no	No	not reported	Upper lobe, lung	No	Upper lobe, lung	Not Reported
TCGA-44-2661	TCGA-44-2661-01	LUAD	Alive	0	1159	0	1159	0	1159	0	1159	3	4	3	10	Q1	Low HRD scores	f3501466-cf32-4866-b5fb-e94dd32341bc	69	-25313	--	--	not hispanic or latino	female	white	Alive	1940	--	--	25313	M0	N0	Stage IA	T1	6th	not reported	0	1159	C34.1	not reported	8140-03-01	Adenocarcinoma, NOS	yes	No	not reported	Upper lobe, lung	Not Reported	Upper lobe, lung	Not Reported
TCGA-44-2666	TCGA-44-2666-01	LUAD	Dead	1	97	1	97	NA	NA	1	97	1	4	3	8	Q1	Low HRD scores	e16ca88f-488b-40f0-9169-e5a62482a2ff	43	-15970	97	--	hispanic or latino	male	white	Dead	1966	2009	--	15970	M0	N0	Stage IB	T2	6th	not reported	0	97	C34.1	not reported	8140-03-01	Adenocarcinoma, NOS	no	No	not reported	Upper lobe, lung	No	Upper lobe, lung	Not Reported
TCGA-44-3396	TCGA-44-3396-01	LUAD	Alive	0	1130	0	1130	0	1130	0	1130	5	2	3	10	Q1	Low HRD scores	3bd6badb-27ff-4d8d-b206-4d28dc264862	74	-27073	--	--	not hispanic or latino	female	white	Alive	1935	--	--	27073	M0	N2	Stage IIIA	T2	7th	not reported	0	1130	C34.1	not reported	8140-03-01	Adenocarcinoma, NOS	no	No	not reported	Upper lobe, lung	No	Upper lobe, lung	Not Reported
TCGA-44-3398	TCGA-44-3398-01	LUAD	Alive	0	1163	0	1163	0	1163	0	1163	1	2	0	3	Q1	Low HRD scores	ffb0c0b7-165e-4439-b3e6-62431f40b7fe	77	-28392	--	--	not hispanic or latino	female	white	Alive	1932	--	--	28392	M0	N0	Stage IA	T1b	6th	not reported	0	1163	C34.3	not reported	8140-03-01	Adenocarcinoma, NOS	no	No	not reported	Lower lobe, lung	No	Lower lobe, lung	Not Reported
TCGA-44-3917	TCGA-44-3917-01	LUAD	Alive	0	1183	0	1183	0	1183	0	1183	16	11	21	48	Q4	High HRD scores	7099597a-b208-45b5-b9e0-11ab40d5e497	33	-12179	--	--	not hispanic or latino	female	white	Alive	1976	--	--	12179	M0	N0	Stage IB	T2	6th	not reported	0	1183	C34.1	not reported	8140-03-01	Adenocarcinoma, NOS	no	No	not reported	Upper lobe, lung	No	Upper lobe, lung	Not Reported
TCGA-44-3918	TCGA-44-3918-01	LUAD	Alive	0	1036	0	1036	1	511	1	511	18	22	18	58	Q4	High HRD scores	6e3b6b72-142d-4b8d-a462-28a205796e41	60	-22236	--	--	not hispanic or latino	female	white	Alive	1950	--	--	22236	M0	N0	Stage IA	T1	6th	not reported	0	1036	C34.1	not reported	8140-03-01	Adenocarcinoma, NOS	no	No	not reported	Upper lobe, lung	No	Upper lobe, lung	Not Reported
TCGA-44-5644	TCGA-44-5644-01	LUAD	Alive	0	863	0	863	0	863	0	863	25	28	20	73	Q4	High HRD scores	1fc81cd4-fa89-4135-8c3c-027ffae82b05	51	-18644	--	--	not hispanic or latino	female	white	Alive	1959	--	--	18644	--	N0	Stage IB	T2a	7th	not reported	0	863	C34.3	not reported	8140-03-01	Adenocarcinoma, NOS	no	No	not reported	Lower lobe, lung	No	Lower lobe, lung	Not Reported
TCGA-44-5645	TCGA-44-5645-01	LUAD	Alive	0	852	0	852	0	852	0	852	4	4	2	10	Q1	Low HRD scores	ddeacccf-0953-4952-8a4e-c2617f2e7bcc	61	-22471	--	--	not hispanic or latino	female	black or african american	Alive	1949	--	--	22471	--	NX	Stage IA	T1	7th	not reported	0	852	C34.1	not reported	8140-03-01	Adenocarcinoma, NOS	no	No	not reported	Upper lobe, lung	No	Upper lobe, lung	Not Reported
TCGA-44-6145	TCGA-44-6145-01	LUAD	Alive	0	595	0	595	0	595	0	595	3	2	3	8	Q1	Low HRD scores	6144d666-8f77-4efe-95f1-f9e5c4e5e056	62	-22745	--	--	not hispanic or latino	female	white	Alive	1949	--	--	22745	M0	N0	Stage IA	T1	7th	not reported	0	595	C34.1	not reported	8140-03-01	Adenocarcinoma, NOS	no	No	not reported	Upper lobe, lung	No	Upper lobe, lung	Not Reported
TCGA-44-6146	TCGA-44-6146-01	LUAD	Alive	0	728	0	728	1	631	1	631	4	2	5	11	Q1	Low HRD scores	0c0b610e-fe4c-406d-a5ed-5cc3b11dabf5	64	-23378	--	--	not hispanic or latino	male	white	Alive	1946	--	--	23378	M0	N0	Stage IIB	T3	7th	not reported	0	728	C34.30	not reported	8480-03-01	Mucinous adenocarcinoma	yes	No	not reported	Lower lobe, lung	Not Reported	Lower lobe, lung	Not Reported
TCGA-44-6147	TCGA-44-6147-01	LUAD	Alive	0	845	0	845	0	845	0	845	4	2	3	9	Q1	Low HRD scores	889aec8e-14ba-48d9-8fe1-f2416e82b333	67	-24631	--	--	not hispanic or latino	female	white	Alive	1943	--	--	24631	M0	NX	Stage IA	T1b	7th	not reported	0	845	C34.1	not reported	8140-03-01	Adenocarcinoma, NOS	yes	No	not reported	Upper lobe, lung	Not Reported	Upper lobe, lung	Not Reported
TCGA-44-6148	TCGA-44-6148-01	LUAD	Alive	0	704	0	704	0	704	0	704	0	0	0	0	Q1	Low HRD scores	8994c8c4-9ea0-46cb-b4a5-0055d7da5bfa	60	-22138	--	--	not hispanic or latino	male	white	Alive	1951	--	--	22138	M0	N0	Stage IA	T1b	7th	not reported	0	704	C34.30	not reported	8480-03-01	Mucinous adenocarcinoma	no	No	not reported	Lower lobe, lung	No	Lower lobe, lung	Not Reported
TCGA-44-6774	TCGA-44-6774-01	LUAD	Alive	0	658	0	658	0	658	0	658	4	6	4	14	Q1	Low HRD scores	33c71ead-4c2a-476d-85ef-885dbbfc2cbd	56	-20462	--	--	not hispanic or latino	female	white	Alive	1955	--	--	20462	M0	N2	Stage IIIA	T1	7th	not reported	0	658	C34.3	not reported	8140-03-01	Adenocarcinoma, NOS	no	No	not reported	Lower lobe, lung	No	Lower lobe, lung	Not Reported
TCGA-44-6776	TCGA-44-6776-01	LUAD	Alive	0	2616	0	2616	0	2616	0	2616	5	5	4	14	Q1	Low HRD scores	c2a1de2e-6451-4c95-8ce6-263f2b7e6eff	60	-22150	--	--	not reported	female	white	Alive	1945	--	--	22150	MX	N0	Stage IA	T1	6th	not reported	0	2616	C34.1	not reported	8140-03-01	Adenocarcinoma, NOS	yes	No	not reported	Upper lobe, lung	Not Reported	Upper lobe, lung	Not Reported
TCGA-44-6777	TCGA-44-6777-01	LUAD	Dead	1	987	0	987	0	987	0	987	7	1	4	12	Q1	Low HRD scores	349e6f38-2c67-4a69-a777-b9173a2a27cf	85	-31234	987	--	not reported	female	white	Dead	1921	2008	--	31234	MX	NX	Stage IB	T2	6th	not reported	0	--	C34.1	not reported	8140-03-01	Adenocarcinoma, NOS	no	No	not reported	Upper lobe, lung	No	Upper lobe, lung	Not Reported
TCGA-44-6778	TCGA-44-6778-01	LUAD	Alive	0	1864	0	1864	0	1864	0	1864	20	10	8	38	Q4	High HRD scores	5d5cc436-6e57-4d23-a164-7f5153c2e666	59	-21725	--	--	not reported	male	black or african american	Alive	1948	--	--	21725	MX	N0	Stage IA	T1	6th	not reported	0	1864	C34.1	not reported	8140-03-01	Adenocarcinoma, NOS	no	No	not reported	Lung, NOS	No	Lung, NOS	Not Reported
TCGA-44-7659	TCGA-44-7659-01	LUAD	Alive	0	691	0	691	0	691	0	691	6	3	3	12	Q1	Low HRD scores	b86b1616-20a2-4300-8daa-03dcc9938215	70	-25730	--	--	not hispanic or latino	male	white	Alive	1940	--	--	25730	MX	N0	Stage IA	T1b	7th	not reported	0	691	C34.1	not reported	8140-03-01	Adenocarcinoma, NOS	no	No	not reported	Upper lobe, lung	No	Upper lobe, lung	Not Reported
TCGA-44-7660	TCGA-44-7660-01	LUAD	Alive	0	592	0	592	NA	NA	1	253	15	11	15	41	Q4	High HRD scores	a534b96b-1665-444a-9308-e610f2f0e510	72	-26594	--	--	not hispanic or latino	male	white	Alive	1939	--	--	26594	MX	N0	Stage IB	T2	7th	not reported	0	592	C34.1	not reported	8140-03-01	Adenocarcinoma, NOS	no	No	not reported	Upper lobe, lung	No	Upper lobe, lung	Not Reported
TCGA-44-7661	TCGA-44-7661-01	LUAD	Dead	1	557	1	557	1	335	1	335	3	2	1	6	Q1	Low HRD scores	cbfef004-b437-4d51-9d88-a2db50aa6481	69	-25483	557	--	not hispanic or latino	female	white	Dead	1942	--	--	25483	M0	N0	Stage IB	T2a	7th	not reported	0	366	C34.3	not reported	8140-03-01	Adenocarcinoma, NOS	yes	No	not reported	Lower lobe, lung	Not Reported	Lower lobe, lung	Not Reported
TCGA-44-7662	TCGA-44-7662-01	LUAD	Alive	0	218	0	218	0	218	0	218	16	10	13	39	Q4	High HRD scores	ab9e6815-4d13-44db-93e5-553eb4f5bc95	61	-22543	--	--	not hispanic or latino	male	white	Alive	1950	--	--	22543	MX	N0	Stage IB	T2a	7th	not reported	0	218	C34.1	not reported	8140-03-01	Adenocarcinoma, NOS	no	No	not reported	Upper lobe, lung	No	Upper lobe, lung	Not Reported
TCGA-44-7669	TCGA-44-7669-01	LUAD	Dead	1	574	1	574	1	390	1	390	16	11	10	37	Q4	High HRD scores	4b22ad71-c585-4077-ad3c-c6e026d0c7fa	59	-21893	574	--	not hispanic or latino	male	black or african american	Dead	1951	2011	--	21893	MX	N1	Stage IIA	T1b	7th	not reported	0	--	C34.1	not reported	8140-03-01	Adenocarcinoma, NOS	no	No	not reported	Upper lobe, lung	No	Upper lobe, lung	Not Reported
TCGA-44-7670	TCGA-44-7670-01	LUAD	Alive	0	882	0	882	0	882	0	882	24	15	14	53	Q4	High HRD scores	9b38eded-3f46-4aaa-9991-68008d97bdbe	47	-17392	--	--	hispanic or latino	female	white	Alive	1963	--	--	17392	M0	N1	Stage IIA	T1b	7th	not reported	0	882	C34.1	not reported	8140-03-01	Adenocarcinoma, NOS	yes	No	not reported	Upper lobe, lung	Not Reported	Upper lobe, lung	Not Reported
TCGA-44-7671	TCGA-44-7671-01	LUAD	Alive	0	889	0	889	1	883	1	883	5	3	4	12	Q1	Low HRD scores	ebb33753-9d38-4368-9033-3e55f129d00d	64	-23538	--	--	not hispanic or latino	male	black or african american	Alive	1946	--	--	23538	M0	N0	Stage IB	T2a	7th	not reported	0	889	C34.2	not reported	8255-03-01	Adenocarcinoma with mixed subtypes	yes	No	not reported	Middle lobe, lung	Not Reported	Middle lobe, lung	Not Reported
TCGA-44-8117	TCGA-44-8117-01	LUAD	Alive	0	385	0	385	0	385	0	385	18	11	9	38	Q4	High HRD scores	6d96a298-be5a-4e14-afe8-ca4b6ca298d6	54	-19855	--	--	not hispanic or latino	female	white	Alive	1957	--	--	19855	M0	N0	Stage IB	T2a	7th	not reported	0	385	C34.1	not reported	8140-03-01	Adenocarcinoma, NOS	no	No	not reported	Upper lobe, lung	No	Upper lobe, lung	Not Reported
TCGA-44-A47B	TCGA-44-A47B-01	LUAD	Alive	0	287	0	287	0	287	0	287	7	4	3	14	Q1	Low HRD scores	967d6548-5a84-4b7e-bc3f-2e522859fce6	79	-28869	--	--	not hispanic or latino	male	white	Alive	1933	--	--	28869	M0	N0	Stage IB	T2a	7th	not reported	0	287	C34.1	not reported	8140-03-01	Adenocarcinoma, NOS	no	No	not reported	Upper lobe, lung	No	Upper lobe, lung	Not Reported
TCGA-44-A4SS	TCGA-44-A4SS-01	LUAD	Alive	0	415	0	415	0	415	0	415	13	23	8	44	Q4	High HRD scores	f934ed41-090e-4313-bbc5-d1a4a9ed9ad7	73	-26991	--	--	not hispanic or latino	male	white	Alive	1939	--	--	26991	M0	N0	Stage IA	T1b	7th	not reported	0	415	C34.1	not reported	8140-03-01	Adenocarcinoma, NOS	no	No	not reported	Upper lobe, lung	No	Upper lobe, lung	Not Reported
TCGA-49-4486	TCGA-49-4486-01	LUAD	Dead	1	2318	1	2318	1	2045	1	2045	5	2	2	9	Q1	Low HRD scores	61c655ec-52b5-453f-a6cc-b2aba445b027	72	-26415	2318	--	not hispanic or latino	male	white	Dead	1920	1998	--	26415	M0	N0	Stage IA	T1	3rd	not reported	0	--	C34.3	not reported	8140-03-01	Adenocarcinoma, NOS	no	No	not reported	Lower lobe, lung	No	Lower lobe, lung	Not Reported
TCGA-49-4488	TCGA-49-4488-01	LUAD	Dead	1	869	NA	869	NA	NA	1	634	30	13	16	59	Q4	High HRD scores	d721bfe0-90e3-415e-b9f3-1a270efa5fbb	74	-27332	869	--	not hispanic or latino	female	white	Dead	1918	1994	--	27332	MX	N0	Stage IA	T1	3rd	not reported	0	--	C34.3	not reported	8140-03-01	Adenocarcinoma, NOS	no	No	not reported	Lower lobe, lung	No	Lower lobe, lung	Not Reported
TCGA-49-4506	TCGA-49-4506-01	LUAD	Dead	1	999	NA	999	1	692	1	692	4	1	4	9	Q1	Low HRD scores	b61abdfd-b7a0-4e1a-b570-d1eaecad3a9e	68	-25132	999	--	not hispanic or latino	female	white	Dead	1929	1999	--	25132	M0	N1	Stage IIB	T2	4th	not reported	0	--	C34.1	not reported	8140-03-01	Adenocarcinoma, NOS	no	No	not reported	Upper lobe, lung	No	Upper lobe, lung	Not Reported
TCGA-49-4507	TCGA-49-4507-01	LUAD	Dead	1	268	1	268	NA	NA	1	158	16	13	13	42	Q4	High HRD scores	50b2c647-aecd-4c81-af22-0d8116593552	73	-26851	268	--	not hispanic or latino	female	white	Dead	1924	1997	--	26851	M0	N1	Stage IIIA	T3	--	not reported	0	--	C34.0	not reported	8140-03-01	Adenocarcinoma, NOS	no	No	not reported	Main bronchus	No	Main bronchus	Not Reported
TCGA-49-6742	TCGA-49-6742-01	LUAD	Dead	1	488	1	488	NA	NA	1	214	4	2	3	9	Q1	Low HRD scores	21fb46f9-4bbb-441c-af19-a687e9138344	70	-25839	488	--	not hispanic or latino	male	white	Dead	1940	--	--	25839	M0	N1	Stage IIA	T2a	7th	not reported	0	445	C34.1	not reported	8480-03-01	Mucinous adenocarcinoma	yes	No	not reported	Upper lobe, lung	Not Reported	Upper lobe, lung	Not Reported
TCGA-49-6745	TCGA-49-6745-01	LUAD	Alive	0	522	0	522	NA	NA	0	522	4	3	4	11	Q1	Low HRD scores	9c7875ad-ab71-4d48-b2e3-e4c7a46393e9	82	-30133	--	--	not reported	male	white	Alive	1929	--	--	30133	M0	N2	Stage IIIA	T2a	7th	not reported	0	522	C34.1	not reported	8260-03-01	Papillary adenocarcinoma, NOS	yes	No	not reported	Upper lobe, lung	Not Reported	Upper lobe, lung	Not Reported
TCGA-49-AAQV	TCGA-49-AAQV-01	LUAD	Dead	1	677	0	677	1	509	1	509	15	10	12	37	Q4	High HRD scores	96dfa373-4597-49a5-942e-d9b4dc5d28fc	63	-23370	677	--	not hispanic or latino	female	black or african american	Dead	1949	2013	--	23370	MX	N1	Stage II	T1	7th	not reported	0	--	C34.3	not reported	8255-03-01	Adenocarcinoma with mixed subtypes	no	No	not reported	Lower lobe, lung	No	Lower lobe, lung	Not Reported
TCGA-49-AAR0	TCGA-49-AAR0-01	LUAD	Alive	0	4765	0	4765	0	4765	0	4765	10	9	19	38	Q4	High HRD scores	3afa5045-a1ee-4a07-8aad-2e252b2f7d7a	57	-20932	--	--	not hispanic or latino	male	black or african american	Alive	1945	--	--	20932	MX	N0	Stage IA	T1	5th	not reported	0	4765	C34.1	not reported	8140-03-01	Adenocarcinoma, NOS	yes	No	not reported	Upper lobe, lung	No	Upper lobe, lung	Not Reported
TCGA-49-AAR9	TCGA-49-AAR9-01	LUAD	Dead	1	260	1	260	NA	NA	1	260	21	15	16	52	Q4	High HRD scores	47b749e6-e060-4aa1-8f29-976e489ba789	61	-22510	260	--	not hispanic or latino	male	black or african american	Dead	1938	1999	--	22510	MX	N0	Stage IIB	T3	5th	not reported	0	--	C34.1	not reported	8140-03-01	Adenocarcinoma, NOS	no	No	not reported	Lung, NOS	No	Lung, NOS	Not Reported
TCGA-49-AARO	TCGA-49-AARO-01	LUAD	Alive	0	3759	0	3759	1	1144	1	1144	16	11	10	37	Q4	High HRD scores	5202458b-c38a-47c0-a0ba-5f1a59a762a0	39	-14527	--	--	not hispanic or latino	female	black or african american	Alive	1964	--	--	14527	MX	N0	Stage IA	T1a	6th	not reported	0	3759	C34.1	not reported	8260-03-01	Papillary adenocarcinoma, NOS	no	No	not reported	Upper lobe, lung	No	Upper lobe, lung	Not Reported
TCGA-49-AARQ	TCGA-49-AARQ-01	LUAD	Alive	0	6732	0	6732	0	6732	0	6732	19	13	7	39	Q4	High HRD scores	9a2a226e-9605-4214-9320-469305e664e6	41	-15065	--	--	not hispanic or latino	female	black or african american	Alive	1955	--	--	15065	MX	N0	Stage I	T2	4th	not reported	0	6732	C34.1	not reported	8140-03-01	Adenocarcinoma, NOS	no	No	not reported	Upper lobe, lung	No	Upper lobe, lung	Not Reported
TCGA-49-AARR	TCGA-49-AARR-01	LUAD	Alive	0	4992	0	4992	1	4812	1	1099	0	0	0	0	Q1	Low HRD scores	9b93a7c5-f9b4-4461-8078-0201a725c9cf	68	-24942	--	--	not hispanic or latino	male	black or african american	Alive	1933	--	--	24942	MX	N0	Stage IA	T1	5th	not reported	0	4992	C34.1	not reported	8140-03-01	Adenocarcinoma, NOS	no	No	not reported	Upper lobe, lung	No	Upper lobe, lung	Not Reported
TCGA-50-5044	TCGA-50-5044-01	LUAD	Dead	1	624	1	624	NA	NA	1	483	2	2	2	6	Q1	Low HRD scores	fa0c7392-d485-41ac-bf7e-244a528209ae	72	-26567	624	--	not hispanic or latino	female	white	Dead	1930	2003	--	26567	M0	N1	Stage IIIB	T4	5th	not reported	0	--	C34.3	not reported	8140-03-01	Adenocarcinoma, NOS	no	No	not reported	Lower lobe, lung	No	Lower lobe, lung	Not Reported
TCGA-50-5045	TCGA-50-5045-01	LUAD	Dead	1	2174	1	2174	NA	NA	1	1433	5	4	2	11	Q1	Low HRD scores	9ee20c0d-a1c3-47f3-abda-131b3f190f52	57	-20961	2174	--	not hispanic or latino	female	black or african american	Dead	1947	2009	--	20961	M0	N1	--	T2	6th	not reported	0	--	C34.3	not reported	8140-03-01	Adenocarcinoma, NOS	no	No	not reported	Lower lobe, lung	No	Lower lobe, lung	Not Reported
TCGA-50-5051	TCGA-50-5051-01	LUAD	Dead	1	478	1	478	NA	NA	1	184	3	3	1	7	Q1	Low HRD scores	e1c55bac-bb41-4964-add5-ecd6ba04b58d	42	-15585	478	--	not hispanic or latino	female	white	Dead	1965	--	--	15585	M0	N2	Stage IIIA	T2	6th	not reported	0	455	C34.1	not reported	8140-03-01	Adenocarcinoma, NOS	no	No	not reported	Upper lobe, lung	No	Upper lobe, lung	Not Reported
TCGA-50-5055	TCGA-50-5055-01	LUAD	Dead	1	1830	1	1830	NA	NA	1	771	1	0	1	2	Q1	Low HRD scores	cc3d9750-7ce0-489f-86d4-8017b7ebed29	79	-28988	1830	--	not hispanic or latino	female	white	Dead	1929	--	--	28988	M0	N1	Stage IIA	T1	6th	not reported	0	785	C34.3	not reported	8255-03-01	Adenocarcinoma with mixed subtypes	no	No	not reported	Lower lobe, lung	No	Lower lobe, lung	Not Reported
TCGA-50-5066	TCGA-50-5066-01	LUAD	Alive	0	1442	0	1442	1	477	1	477	6	5	3	14	Q1	Low HRD scores	3199cfe5-3be3-43cd-a36b-5cf2c7a9929f	72	-26385	--	--	not hispanic or latino	male	black or african american	Alive	1937	--	--	26385	M0	N0	Stage IB	T2	6th	not reported	0	1442	C34.1	not reported	8255-03-01	Adenocarcinoma with mixed subtypes	no	No	not reported	Upper lobe, lung	No	Upper lobe, lung	Not Reported
TCGA-50-5068	TCGA-50-5068-01	LUAD	Dead	1	1499	1	1499	NA	NA	1	686	6	3	5	14	Q1	Low HRD scores	591c068f-bbb1-4df2-9abb-d1a2e4a58372	59	-21728	1499	--	not hispanic or latino	female	white	Dead	1944	2007	--	21728	MX	N1	Stage IIB	T2	6th	not reported	0	1499	C34.3	not reported	8140-03-01	Adenocarcinoma, NOS	no	No	not reported	Lower lobe, lung	No	Lower lobe, lung	Not Reported
TCGA-50-5935	TCGA-50-5935-01	LUAD	Dead	1	653	0	653	0	653	0	653	8	3	2	13	Q1	Low HRD scores	100430c8-1446-45c8-af36-b6dbb3ddd0c1	86	-31610	653	--	not hispanic or latino	female	white	Dead	1920	2007	--	31610	M0	N0	Stage IA	T1	6th	not reported	0	653	C34.1	not reported	8140-03-01	Adenocarcinoma, NOS	yes	No	not reported	Upper lobe, lung	Not Reported	Upper lobe, lung	Not Reported
TCGA-50-5942	TCGA-50-5942-01	LUAD	Alive	0	1847	0	1847	NA	NA	1	1378	2	0	2	4	Q1	Low HRD scores	75dd635e-8e0c-4c0b-b21c-20f77770218d	67	-24781	--	--	not hispanic or latino	female	white	Alive	1942	--	--	24781	M0	N0	Stage IA	T1	7th	not reported	0	1847	C34.1	not reported	8140-03-01	Adenocarcinoma, NOS	no	No	not reported	Upper lobe, lung	No	Upper lobe, lung	Not Reported
TCGA-50-6594	TCGA-50-6594-01	LUAD	Dead	1	370	1	370	NA	NA	1	285	20	12	15	47	Q4	High HRD scores	8504fd86-a70a-4cba-9ec8-25c9e60ca549	79	-28924	370	--	not hispanic or latino	female	black or african american	Dead	1930	2010	--	28924	M0	N2	Stage IIIA	T3	6th	not reported	0	--	C34.1	not reported	8140-03-01	Adenocarcinoma, NOS	no	No	not reported	Upper lobe, lung	No	Upper lobe, lung	Not Reported
TCGA-50-6595	TCGA-50-6595-01	LUAD	Dead	1	189	1	189	NA	NA	1	182	5	3	4	12	Q1	Low HRD scores	82476d2d-e403-4f6b-8dd6-cc84e3329478	74	-27197	189	--	not hispanic or latino	female	white	Dead	1935	2009	--	27197	M0	N2	Stage IIIA	T2	6th	not reported	0	--	C34.1	not reported	8140-03-01	Adenocarcinoma, NOS	no	No	not reported	Upper lobe, lung	No	Upper lobe, lung	Not Reported
TCGA-50-8457	TCGA-50-8457-01	LUAD	Alive	0	1125	0	1125	0	1125	0	1125	4	2	3	9	Q1	Low HRD scores	d45aee46-838e-44af-8422-46710b3240a8	63	-23055	--	--	not hispanic or latino	female	black or african american	Alive	1948	--	--	23055	M0	N0	Stage IA	T1a	7th	not reported	0	1125	C34.1	not reported	8255-03-01	Adenocarcinoma with mixed subtypes	no	No	not reported	Upper lobe, lung	No	Upper lobe, lung	Not Reported
TCGA-50-8459	TCGA-50-8459-01	LUAD	Alive	0	1119	0	1119	NA	NA	1	432	1	3	3	7	Q1	Low HRD scores	9cfc1519-33e7-4145-a4ad-78b5c449853a	68	-24859	--	--	not hispanic or latino	male	white	Alive	1944	--	--	24859	M0	N0	Stage IIB	T3	7th	not reported	0	1119	C34.30	not reported	8480-03-01	Mucinous adenocarcinoma	no	No	not reported	Lower lobe, lung	No	Lower lobe, lung	Not Reported
TCGA-50-8460	TCGA-50-8460-01	LUAD	Alive	0	829	0	829	0	829	0	829	4	3	1	8	Q1	Low HRD scores	497cc506-03fe-4ffa-860b-5a12adb1bc7d	74	-27270	--	--	not hispanic or latino	male	white	Alive	1938	--	--	27270	M0	N0	Stage IA	T1a	7th	not reported	0	829	C34.1	not reported	8260-03-01	Papillary adenocarcinoma, NOS	no	No	not reported	Upper lobe, lung	No	Upper lobe, lung	Not Reported
TCGA-53-7624	TCGA-53-7624-01	LUAD	Dead	1	1043	1	1043	NA	NA	1	400	24	25	17	66	Q4	High HRD scores	54a9cc9e-3eee-4caa-9f33-4ea64a2999ba	40	-14794	1043	--	hispanic or latino	female	white	Dead	1968	2010	--	14794	M1	N0	Stage IV	T2	6th	not reported	0	--	C34.1	not reported	8140-03-01	Adenocarcinoma, NOS	no	No	not reported	Upper lobe, lung	No	Upper lobe, lung	Not Reported
TCGA-53-A4EZ	TCGA-53-A4EZ-01	LUAD	Alive	0	1071	0	1071	NA	NA	0	1071	18	9	17	44	Q4	High HRD scores	7ca711ec-9ac0-4fa7-8a60-32ae84b8789a	63	-23201	--	--	hispanic or latino	male	white	Alive	1949	--	--	23201	MX	N1	Stage IIA	T2a	7th	not reported	0	1071	C34.1	not reported	8550-03-01	Acinar cell carcinoma	no	No	not reported	Upper lobe, lung	No	Upper lobe, lung	Not Reported
TCGA-55-1592	TCGA-55-1592-01	LUAD	Dead	1	701	1	701	1	452	1	452	16	19	8	43	Q4	High HRD scores	a41c46da-7ed4-4192-bd16-b3cbb94a5133	65	--	701	--	not hispanic or latino	male	white	Dead	1940	2006	--	--	M0	N0	Stage IA	T2	--	not reported	0	--	C34.1	not reported	8140-03-01	Adenocarcinoma, NOS	yes	No	not reported	Upper lobe, lung	Not Reported	Upper lobe, lung	Not Reported
TCGA-55-5899	TCGA-55-5899-01	LUAD	Alive	0	930	0	930	0	930	0	930	19	10	16	45	Q4	High HRD scores	996a0070-e9bf-4601-8ef7-60212108258d	58	--	--	--	not hispanic or latino	male	white	Alive	1952	--	--	--	M0	N1	--	T1a	7th	not reported	0	930	C34.1	not reported	8140-03-01	Adenocarcinoma, NOS	no	No	not reported	Upper lobe, lung	No	Upper lobe, lung	Not Reported
TCGA-55-6543	TCGA-55-6543-01	LUAD	Alive	0	435	0	435	0	435	0	435	2	1	1	4	Q1	Low HRD scores	e68219b0-a9c2-49df-8f0d-db5ea97fd2dc	60	--	--	--	not reported	female	white	Alive	1950	--	--	--	MX	N0	Stage IA	T1b	7th	not reported	0	435	C34.1	not reported	8253-03-01	Bronchio-alveolar carcinoma, mucinous	no	No	not reported	Upper lobe, lung	No	Upper lobe, lung	Not Reported
TCGA-55-6969	TCGA-55-6969-01	LUAD	Alive	0	1239	0	1239	NA	NA	0	1239	13	15	10	38	Q4	High HRD scores	d6e274a0-6425-437b-bc07-1225be7808d5	52	-19270	--	--	not reported	male	white	Alive	1952	--	--	19270	M0	N0	Stage IB	T2	6th	not reported	0	1239	C34.1	not reported	8140-03-01	Adenocarcinoma, NOS	no	No	not reported	Upper lobe, lung	No	Upper lobe, lung	Not Reported
TCGA-55-6978	TCGA-55-6978-01	LUAD	Dead	1	176	1	176	NA	NA	1	42	5	2	2	9	Q1	Low HRD scores	5134c56f-8286-4ec8-8348-237cee7dad5e	81	--	176	--	not hispanic or latino	male	white	Dead	1929	2010	--	--	MX	N0	Stage IIA	T2b	7th	not reported	0	--	C34.2	not reported	8140-03-01	Adenocarcinoma, NOS	yes	No	not reported	Middle lobe, lung	Not Reported	Middle lobe, lung	Not Reported
TCGA-55-6979	TCGA-55-6979-01	LUAD	Dead	1	237	1	237	NA	NA	1	195	4	4	3	11	Q1	Low HRD scores	5af499be-d2b9-4eaf-9a9f-435dccb51917	59	-21780	237	--	not reported	female	white	Dead	1947	2006	--	21780	M0	N1	Stage IIB	T2	6th	not reported	0	--	C34.1	not reported	8140-03-01	Adenocarcinoma, NOS	yes	No	not reported	Upper lobe, lung	Not Reported	Upper lobe, lung	Not Reported
TCGA-55-6980	TCGA-55-6980-01	LUAD	Alive	0	2109	0	2109	0	2109	0	2109	4	1	2	7	Q1	Low HRD scores	2f0710f4-827b-45b2-9b7e-c27385b481a7	56	--	--	--	not reported	male	white	Alive	1950	--	--	--	M0	N0	Stage IA	T1	6th	not reported	0	2109	C34.3	not reported	8252-03-01	Bronchiolo-alveolar carcinoma, non-mucinous	no	No	not reported	Lower lobe, lung	No	Lower lobe, lung	Not Reported
TCGA-55-6983	TCGA-55-6983-01	LUAD	Alive	0	2823	0	2823	0	2823	0	2823	1	1	0	2	Q1	Low HRD scores	54a0e4d7-c274-4569-9c25-45bbe26d7f21	81	--	--	--	not hispanic or latino	male	white	Alive	1924	--	--	--	M0	N1	Stage IIB	T2	6th	not reported	0	2823	C34.30	not reported	8480-03-01	Mucinous adenocarcinoma	no	No	not reported	Lower lobe, lung	No	Lower lobe, lung	Not Reported
TCGA-55-6984	TCGA-55-6984-01	LUAD	Dead	1	760	1	760	1	724	1	724	7	2	3	12	Q1	Low HRD scores	f063ddbb-1668-40df-9ec2-b0a23ca2c389	71	--	760	--	not hispanic or latino	female	white	Dead	1935	2008	--	--	M0	N1	Stage IIB	T2	6th	not reported	0	--	C34.3	not reported	8140-03-01	Adenocarcinoma, NOS	no	No	not reported	Lower lobe, lung	No	Lower lobe, lung	Not Reported
TCGA-55-6986	TCGA-55-6986-01	LUAD	Alive	0	3261	0	3261	0	3261	0	3261	2	4	3	9	Q1	Low HRD scores	028e99e9-5b9a-4954-bb6e-6d4709a3cea8	74	--	--	--	not reported	female	white	Alive	1930	--	--	--	M0	N0	Stage IB	T2	6th	not reported	0	3261	C34.3	not reported	8252-03-01	Bronchiolo-alveolar carcinoma, non-mucinous	no	No	not reported	Lower lobe, lung	No	Lower lobe, lung	Not Reported
TCGA-55-7281	TCGA-55-7281-01	LUAD	Alive	0	872	0	872	1	339	1	339	6	1	5	12	Q1	Low HRD scores	659668e8-f0d9-4ff2-bbc8-9246f2ef49ab	70	-25870	--	--	not reported	female	white	Alive	1941	--	--	25870	M0	N0	Stage IA	T1b	7th	not reported	0	872	C34.2	not reported	8140-03-01	Adenocarcinoma, NOS	no	No	not reported	Middle lobe, lung	No	Middle lobe, lung	Not Reported
TCGA-55-7284	TCGA-55-7284-01	LUAD	Dead	1	243	1	243	1	231	1	231	5	4	2	11	Q1	Low HRD scores	0b15fcb8-1fb7-497e-80b9-d3db66a3c0a2	74	-27087	243	--	not hispanic or latino	male	white	Dead	1937	--	--	27087	MX	N0	Stage IIB	T3	7th	not reported	0	121	C34.8	not reported	8252-03-01	Bronchiolo-alveolar carcinoma, non-mucinous	no	No	not reported	Overlapping lesion of lung	Yes	Overlapping lesion of lung	Not Reported
TCGA-55-7576	TCGA-55-7576-01	LUAD	Alive	0	670	0	670	0	670	0	670	22	21	10	53	Q4	High HRD scores	055e9a43-3c00-4110-a303-e4407676bec0	54	-19917	--	--	not hispanic or latino	male	black or african american	Alive	1957	--	--	19917	M0	N0	Stage IB	T2a	7th	not reported	0	670	C34.1	not reported	8140-03-01	Adenocarcinoma, NOS	no	No	not reported	Upper lobe, lung	No	Upper lobe, lung	Not Reported
TCGA-55-7728	TCGA-55-7728-01	LUAD	Alive	0	704	0	704	0	704	0	704	3	4	4	11	Q1	Low HRD scores	db769d5c-a794-448d-9130-38a82d051c95	64	-23505	--	--	not hispanic or latino	female	white	Alive	1947	--	--	23505	MX	N0	Stage IB	T2a	7th	not reported	0	704	C34.1	not reported	8480-03-01	Mucinous adenocarcinoma	no	No	not reported	Upper lobe, lung	No	Upper lobe, lung	Not Reported
TCGA-55-7910	TCGA-55-7910-01	LUAD	Alive	0	1040	0	1040	1	1018	1	1018	16	17	9	42	Q4	High HRD scores	b2bc53d6-ef78-4ae9-a6b5-1c7cad9a43eb	50	-18289	--	--	not hispanic or latino	female	black or african american	Alive	1961	--	--	18289	M0	N0	Stage IIA	T2b	7th	not reported	0	1040	C34.3	not reported	8140-03-01	Adenocarcinoma, NOS	no	No	not reported	Lower lobe, lung	No	Lower lobe, lung	Not Reported
TCGA-55-7911	TCGA-55-7911-01	LUAD	Alive	0	537	0	537	0	537	1	515	7	3	2	12	Q1	Low HRD scores	1f0a5312-0590-4230-9da9-fd0cfe693586	70	-25746	--	--	not hispanic or latino	female	white	Alive	1941	--	--	25746	MX	N0	Stage IA	T1a	7th	not reported	0	537	C34.2	not reported	8140-03-01	Adenocarcinoma, NOS	no	No	not reported	Middle lobe, lung	No	Middle lobe, lung	Not Reported
TCGA-55-7994	TCGA-55-7994-01	LUAD	Alive	0	603	0	603	0	603	0	603	25	14	12	51	Q4	High HRD scores	67dbe286-edb3-4d07-8f74-9e5254f01945	81	-29858	--	--	not hispanic or latino	male	white	Alive	1930	--	--	29858	MX	N0	Stage IIB	T3	7th	not reported	0	603	C34.1	not reported	8140-03-01	Adenocarcinoma, NOS	no	No	not reported	Upper lobe, lung	No	Upper lobe, lung	Not Reported
TCGA-55-7995	TCGA-55-7995-01	LUAD	Alive	0	889	0	889	1	468	1	468	19	16	15	50	Q4	High HRD scores	abd6647b-d2eb-404d-8283-443e92addf55	73	-26837	--	--	not hispanic or latino	female	white	Alive	1939	--	--	26837	M0	N0	Stage IA	T1b	7th	not reported	0	889	C34.1	not reported	8140-03-01	Adenocarcinoma, NOS	no	No	not reported	Upper lobe, lung	No	Upper lobe, lung	Not Reported
TCGA-55-8087	TCGA-55-8087-01	LUAD	Alive	0	462	0	462	0	462	0	462	5	2	2	9	Q1	Low HRD scores	e254aaeb-012c-4d92-8a03-cce1f6a2bcd6	59	-21655	--	--	not hispanic or latino	female	white	Alive	1952	--	--	21655	MX	N0	Stage IB	T2a	7th	not reported	0	462	C34.1	not reported	8140-03-01	Adenocarcinoma, NOS	no	No	not reported	Upper lobe, lung	No	Upper lobe, lung	Not Reported
TCGA-55-8090	TCGA-55-8090-01	LUAD	Dead	1	598	1	598	1	548	1	548	4	4	1	9	Q1	Low HRD scores	4d51ee44-e6f4-4bcb-be28-e9df54b39a8d	80	-29235	598	--	not hispanic or latino	male	white	Dead	1931	--	--	29235	M0	N0	Stage IA	T1a	7th	not reported	0	6	C34.3	not reported	8140-03-01	Adenocarcinoma, NOS	no	No	not reported	Lower lobe, lung	Yes	Lower lobe, lung	Not Reported
TCGA-55-8091	TCGA-55-8091-01	LUAD	Alive	0	600	0	600	0	600	0	600	5	4	5	14	Q1	Low HRD scores	d12b6930-9ae4-4fe7-ad69-d183135c91ab	74	-27385	--	--	not hispanic or latino	male	white	Alive	1937	--	--	27385	MX	N0	Stage IB	T2	7th	not reported	0	600	C34.3	not reported	8140-03-01	Adenocarcinoma, NOS	yes	No	not reported	Lower lobe, lung	No	Lower lobe, lung	Not Reported
TCGA-55-8092	TCGA-55-8092-01	LUAD	Dead	1	154	1	154	1	127	1	127	18	13	7	38	Q4	High HRD scores	4b92fce2-3772-40eb-ab34-a27937b58590	75	-27597	154	--	not hispanic or latino	male	white	Dead	1937	--	--	27597	MX	N0	Stage IIB	T3	7th	not reported	0	26	C34.1	not reported	8140-03-01	Adenocarcinoma, NOS	no	No	not reported	Upper lobe, lung	No	Upper lobe, lung	Not Reported
TCGA-55-8094	TCGA-55-8094-01	LUAD	Alive	0	541	0	541	NA	NA	0	541	17	12	8	37	Q4	High HRD scores	69584d55-18f7-4786-b3cc-cd528500be44	51	-18903	--	--	not hispanic or latino	male	white	Alive	1961	--	--	18903	M1b	N0	Stage IV	T2b	7th	not reported	0	541	C34.1	not reported	8140-03-01	Adenocarcinoma, NOS	no	No	not reported	Upper lobe, lung	No	Upper lobe, lung	Not Reported
TCGA-55-8097	TCGA-55-8097-01	LUAD	Alive	0	476	0	476	0	476	0	476	3	0	2	5	Q1	Low HRD scores	afe83af5-af22-49c0-88b4-f1d0dfcbe238	60	-22260	--	--	not hispanic or latino	female	white	Alive	1952	--	--	22260	MX	N0	Stage IA	T1a	7th	not reported	0	476	C34.1	not reported	8140-03-01	Adenocarcinoma, NOS	no	No	not reported	Upper lobe, lung	No	Upper lobe, lung	Not Reported
TCGA-55-8206	TCGA-55-8206-01	LUAD	Alive	0	888	0	888	0	888	0	888	2	1	1	4	Q1	Low HRD scores	a214a959-3b21-4f25-a615-383cda7afdff	56	-20690	--	--	not hispanic or latino	male	white	Alive	1956	--	--	20690	M0	N0	Stage IA	T1b	7th	not reported	0	888	C34.1	not reported	8140-03-01	Adenocarcinoma, NOS	no	No	not reported	Upper lobe, lung	No	Upper lobe, lung	Not Reported
TCGA-55-8505	TCGA-55-8505-01	LUAD	Alive	0	440	0	440	0	440	0	440	2	6	5	13	Q1	Low HRD scores	f59e5a76-f803-470b-910c-a897a149d939	62	-22676	--	--	not hispanic or latino	male	white	Alive	1950	--	--	22676	MX	N2	Stage IIIA	T1a	7th	not reported	0	440	C34.3	not reported	8140-03-01	Adenocarcinoma, NOS	no	No	not reported	Lower lobe, lung	No	Lower lobe, lung	Not Reported
TCGA-55-8506	TCGA-55-8506-01	LUAD	Alive	0	11	0	11	NA	NA	0	11	19	9	9	37	Q4	High HRD scores	3ed05070-6633-4de5-9f72-090f93aa2e4d	62	-22850	--	--	not hispanic or latino	female	white	Alive	1950	--	--	22850	MX	N0	Stage IIB	T3	7th	not reported	0	11	C34.1	not reported	8140-03-01	Adenocarcinoma, NOS	no	No	not reported	Upper lobe, lung	No	Upper lobe, lung	Not Reported
TCGA-55-8507	TCGA-55-8507-01	LUAD	Alive	0	418	0	418	0	418	0	418	17	19	10	46	Q4	High HRD scores	d63c028b-b6d3-49ce-b63e-261eed3b86df	53	-19390	--	--	not hispanic or latino	male	white	Alive	1959	--	--	19390	MX	N0	Stage IA	T1a	7th	not reported	0	418	C34.1	not reported	8140-03-01	Adenocarcinoma, NOS	no	No	not reported	Upper lobe, lung	No	Upper lobe, lung	Not Reported
TCGA-55-8510	TCGA-55-8510-01	LUAD	Alive	0	539	0	539	0	539	0	539	19	11	12	42	Q4	High HRD scores	962fd4e7-9199-43d9-abce-e3dfa46da62c	55	-20410	--	--	not hispanic or latino	female	white	Alive	1957	--	--	20410	MX	N0	Stage IB	T2a	7th	not reported	0	539	C34.3	not reported	8140-03-01	Adenocarcinoma, NOS	no	No	not reported	Lower lobe, lung	No	Lower lobe, lung	Not Reported
TCGA-55-8511	TCGA-55-8511-01	LUAD	Alive	0	552	0	552	1	460	1	460	27	22	15	64	Q4	High HRD scores	1f1df7ea-00b9-4432-86de-da773d1451e5	73	-26986	--	--	not hispanic or latino	female	white	Alive	1939	--	--	26986	MX	N0	Stage IB	T2a	7th	not reported	0	552	C34.1	not reported	8140-03-01	Adenocarcinoma, NOS	yes	No	not reported	Upper lobe, lung	No	Upper lobe, lung	Not Reported
TCGA-55-8513	TCGA-55-8513-01	LUAD	Alive	0	791	0	791	1	317	1	317	0	0	0	0	Q1	Low HRD scores	a3fd20b2-e001-44ab-9716-754e5ae70808	77	-28284	--	--	not hispanic or latino	female	white	Alive	1935	--	--	28284	MX	N0	Stage IIB	T3	7th	not reported	0	791	C34.30	not reported	8480-03-01	Mucinous adenocarcinoma	no	No	not reported	Lower lobe, lung	No	Lower lobe, lung	Not Reported
TCGA-55-8514	TCGA-55-8514-01	LUAD	Alive	0	520	0	520	0	520	0	520	17	13	10	40	Q4	High HRD scores	6845099a-b2c9-48d8-b856-9903d39bb92e	70	-25608	--	--	not hispanic or latino	female	black or african american	Alive	1942	--	--	25608	MX	N0	Stage IB	T2a	7th	not reported	0	520	C34.1	not reported	8140-03-01	Adenocarcinoma, NOS	no	No	not reported	Upper lobe, lung	No	Upper lobe, lung	Not Reported
TCGA-55-8615	TCGA-55-8615-01	LUAD	Alive	0	446	0	446	1	224	1	224	28	19	9	56	Q4	High HRD scores	06fe7f3e-4edd-4150-981c-93787ea19b39	67	-24786	--	--	not hispanic or latino	male	white	Alive	1945	--	--	24786	MX	N2	Stage IIIA	T3	7th	not reported	0	446	C34.2	not reported	8140-03-01	Adenocarcinoma, NOS	no	No	not reported	Middle lobe, lung	No	Middle lobe, lung	Not Reported
TCGA-55-8619	TCGA-55-8619-01	LUAD	Alive	0	416	0	416	0	416	0	416	0	3	0	3	Q1	Low HRD scores	772324a5-5513-454d-ad6b-605798f69b73	72	-26616	--	--	not hispanic or latino	female	white	Alive	1940	--	--	26616	MX	N0	Stage IIB	T3	7th	not reported	0	416	C34.30	not reported	8480-03-01	Mucinous adenocarcinoma	yes	No	not reported	Lower lobe, lung	No	Lower lobe, lung	Not Reported
TCGA-55-8621	TCGA-55-8621-01	LUAD	Alive	0	515	0	515	0	515	0	515	4	1	3	8	Q1	Low HRD scores	8d535aa6-6d59-4965-b5ed-17217d8f5930	75	-27485	--	--	not hispanic or latino	female	white	Alive	1937	--	--	27485	MX	N0	Stage IA	T1a	7th	not reported	0	515	C34.3	not reported	8140-03-01	Adenocarcinoma, NOS	yes	No	not reported	Lower lobe, lung	No	Lower lobe, lung	Not Reported
TCGA-55-A490	TCGA-55-A490-01	LUAD	Dead	1	99	0	99	NA	NA	0	99	22	19	13	54	Q4	High HRD scores	b89de053-d253-447f-952e-9a2edcf6bca5	78	-28728	99	--	not hispanic or latino	male	white	Dead	1934	--	--	28728	MX	N0	Stage IIA	T2b	7th	not reported	0	48	C34.1	not reported	8140-03-01	Adenocarcinoma, NOS	no	No	not reported	Upper lobe, lung	No	Upper lobe, lung	Not Reported
TCGA-55-A491	TCGA-55-A491-01	LUAD	Alive	0	626	0	626	0	626	0	626	16	12	11	39	Q4	High HRD scores	a250a369-e536-4a18-b7af-2911133d7bdc	81	-29593	--	--	not hispanic or latino	female	white	Alive	1931	--	--	29593	MX	N0	Stage IA	T1b	7th	not reported	0	626	C34.3	not reported	8140-03-01	Adenocarcinoma, NOS	yes	No	not reported	Lower lobe, lung	No	Lower lobe, lung	Not Reported
TCGA-55-A492	TCGA-55-A492-01	LUAD	Alive	0	596	0	596	0	596	0	596	5	5	1	11	Q1	Low HRD scores	39ab7174-5707-498d-9959-523680e04198	70	-25719	--	--	not hispanic or latino	female	white	Alive	1942	--	--	25719	MX	N0	Stage IA	T1a	7th	not reported	0	596	C34.1	not reported	8140-03-01	Adenocarcinoma, NOS	yes	No	not reported	Upper lobe, lung	No	Upper lobe, lung	Not Reported
TCGA-55-A4DF	TCGA-55-A4DF-01	LUAD	Dead	1	614	1	614	1	515	1	515	20	14	10	44	Q4	High HRD scores	362000e4-cf7c-48fc-93cc-8f5994b442ea	88	-32432	440	--	not hispanic or latino	male	white	Dead	1924	--	--	32432	MX	N0	Stage IA	T1b	7th	not reported	0	47	C34.3	not reported	8140-03-01	Adenocarcinoma, NOS	no	No	not reported	Lower lobe, lung	Yes	Lower lobe, lung	Not Reported
TCGA-55-A4DG	TCGA-55-A4DG-01	LUAD	Alive	0	608	0	608	0	608	0	608	17	10	11	38	Q4	High HRD scores	3e34c7d9-90fa-41e2-ba6b-4bbc332adc4e	71	-26044	--	--	not hispanic or latino	male	white	Alive	1941	--	--	26044	MX	N0	Stage IA	T1b	7th	not reported	0	608	C34.1	not reported	8140-03-01	Adenocarcinoma, NOS	no	No	not reported	Upper lobe, lung	No	Upper lobe, lung	Not Reported
TCGA-62-8397	TCGA-62-8397-01	LUAD	Alive	0	1289	0	1289	0	1289	0	1289	4	5	5	14	Q1	Low HRD scores	9240d5fc-de23-4436-8099-da9bd3054860	70	-25728	--	--	not hispanic or latino	female	white	Alive	1938	--	--	25728	M0	N0	Stage IIB	T3	6th	not reported	0	1289	C34.3	not reported	8255-03-01	Adenocarcinoma with mixed subtypes	no	No	not reported	Lower lobe, lung	No	Lower lobe, lung	Not Reported
TCGA-62-8399	TCGA-62-8399-01	LUAD	Alive	0	2696	0	2696	0	2696	0	2696	15	13	9	37	Q4	High HRD scores	62380447-3b94-4e7c-823a-72dd7b4ccf3a	62	-22952	--	--	not hispanic or latino	male	white	Alive	1944	--	--	22952	M0	N2	Stage IIIA	T2	6th	not reported	0	2696	C34.1	not reported	8255-03-01	Adenocarcinoma with mixed subtypes	no	No	not reported	Upper lobe, lung	No	Upper lobe, lung	Not Reported
TCGA-62-A46O	TCGA-62-A46O-01	LUAD	Dead	1	1454	1	1454	1	943	1	943	26	27	9	62	Q4	High HRD scores	d7ae8efb-aa4d-4807-9772-55b0a28ccd5c	65	-24050	1454	--	not hispanic or latino	female	white	Dead	1941	2009	--	24050	M0	N0	Stage IB	T2	6th	not reported	0	--	C34.3	not reported	8140-03-01	Adenocarcinoma, NOS	no	No	not reported	Lower lobe, lung	No	Lower lobe, lung	Not Reported
TCGA-62-A46Y	TCGA-62-A46Y-01	LUAD	Dead	1	414	1	414	1	314	1	314	5	3	6	14	Q1	Low HRD scores	562a562b-ca03-44ac-b282-b51b457d8dae	70	-25905	414	--	not hispanic or latino	female	white	Dead	1938	2009	--	25905	M0	N2	Stage IIIA	T2	6th	not reported	0	--	C34.3	not reported	8255-03-01	Adenocarcinoma with mixed subtypes	no	No	not reported	Lower lobe, lung	No	Lower lobe, lung	Not Reported
TCGA-64-1678	TCGA-64-1678-01	LUAD	Alive	0	1189	0	1189	0	1189	0	1189	18	13	9	40	Q4	High HRD scores	f77cf4d3-9829-4fd3-95a1-b29aed9e94b8	70	-25931	--	--	not hispanic or latino	female	white	Alive	1936	--	--	25931	M0	N0	--	T2b	6th	not reported	0	1189	C34.1	not reported	8140-03-01	Adenocarcinoma, NOS	no	No	not reported	Middle lobe, lung	No	Middle lobe, lung	Not Reported
TCGA-64-1680	TCGA-64-1680-01	LUAD	Alive	0	1126	0	1126	NA	NA	0	1126	6	3	0	9	Q1	Low HRD scores	1ab7ad70-0f80-41d8-8efa-3baebc8223cc	63	-23267	--	--	not hispanic or latino	male	white	Alive	1944	--	--	23267	M1	N2	Stage IV	T2a	6th	not reported	0	1126	C34.8	not reported	8255-03-01	Adenocarcinoma with mixed subtypes	no	No	not reported	Overlapping lesion of lung	No	Overlapping lesion of lung	Not Reported
TCGA-64-5774	TCGA-64-5774-01	LUAD	Alive	0	2676	0	2676	1	246	1	246	18	14	10	42	Q4	High HRD scores	fd3fc273-c035-40ea-a459-ff4806f5d592	60	-22059	--	--	not hispanic or latino	male	white	Alive	1944	--	--	22059	M0	N0	Stage IB	T2	6th	not reported	0	2676	C34.0	not reported	8140-03-01	Adenocarcinoma, NOS	no	No	not reported	Main bronchus	No	Main bronchus	Not Reported
TCGA-64-5779	TCGA-64-5779-01	LUAD	Alive	0	864	0	864	NA	NA	1	795	20	10	14	44	Q4	High HRD scores	1c58d9b8-17a2-4fc6-9898-fe6f47bd2c2a	61	-22305	--	--	not hispanic or latino	male	white	Alive	1948	--	--	22305	M0	N2	Stage IIIA	T2	6th	not reported	0	864	C34.3	not reported	8550-03-01	Acinar cell carcinoma	no	No	not reported	Lower lobe, lung	No	Lower lobe, lung	Not Reported
TCGA-67-3771	TCGA-67-3771-01	LUAD	Alive	0	610	0	610	NA	NA	0	610	22	20	9	51	Q4	High HRD scores	0df573ee-28f0-4244-b434-09e6ca59fbf0	77	-28406	--	--	not hispanic or latino	female	black or african american	Alive	1932	--	--	28406	M0	N0	Stage IA	T1	6th	not reported	0	610	C34.1	not reported	8140-03-01	Adenocarcinoma, NOS	no	No	not reported	Upper lobe, lung	No	Upper lobe, lung	Not Reported
TCGA-67-3772	TCGA-67-3772-01	LUAD	Alive	0	573	0	573	NA	NA	0	573	7	2	3	12	Q1	Low HRD scores	673493f6-975c-49e8-934c-001e9a0fff90	82	-29989	--	--	not hispanic or latino	female	white	Alive	1927	--	--	29989	M0	N0	Stage IB	T2	6th	not reported	0	573	C34.1	not reported	8140-03-01	Adenocarcinoma, NOS	no	No	not reported	Upper lobe, lung	No	Upper lobe, lung	Not Reported
TCGA-67-3773	TCGA-67-3773-01	LUAD	Alive	0	427	0	427	NA	NA	0	427	5	3	4	12	Q1	Low HRD scores	009be09b-f9f6-43b7-8f45-4a648f8123ce	84	-30706	--	--	not hispanic or latino	female	white	Alive	1925	--	--	30706	M0	N0	Stage IB	T2	6th	not reported	0	427	C34.3	not reported	8140-03-01	Adenocarcinoma, NOS	no	No	not reported	Lower lobe, lung	No	Lower lobe, lung	Not Reported
TCGA-67-3774	TCGA-67-3774-01	LUAD	Alive	0	385	0	385	NA	NA	0	385	4	2	4	10	Q1	Low HRD scores	36ad7fc7-0cc1-4f01-aef1-f89b3cb4feac	73	-26704	--	--	not hispanic or latino	female	white	Alive	1936	--	--	26704	M0	N0	Stage IB	T2	6th	not reported	0	385	C34.3	not reported	8140-03-01	Adenocarcinoma, NOS	no	No	not reported	Lower lobe, lung	No	Lower lobe, lung	Not Reported
TCGA-67-6215	TCGA-67-6215-01	LUAD	Alive	0	174	0	174	0	174	0	174	6	2	2	10	Q1	Low HRD scores	dbd5b0de-94c9-45dd-afb3-6820a7ecaca2	52	-19310	--	--	not hispanic or latino	female	white	Alive	1958	--	--	19310	M0	N0	Stage IB	T2a	7th	not reported	0	174	C34.3	not reported	8140-03-01	Adenocarcinoma, NOS	no	No	not reported	Lower lobe, lung	No	Lower lobe, lung	Not Reported
TCGA-67-6216	TCGA-67-6216-01	LUAD	Alive	0	141	0	141	0	141	0	141	2	2	2	6	Q1	Low HRD scores	ccecce70-dd54-4c5b-bf9f-ca87d290cb00	57	-20967	--	--	not hispanic or latino	female	white	Alive	1953	--	--	20967	M0	N0	Stage IA	T1a	7th	not reported	0	141	C34.2	not reported	8140-03-01	Adenocarcinoma, NOS	no	No	not reported	Middle lobe, lung	No	Middle lobe, lung	Not Reported
TCGA-69-7761	TCGA-69-7761-01	LUAD	Alive	0	186	0	186	NA	NA	0	186	8	1	2	11	Q1	Low HRD scores	77828a90-8e2a-4664-b674-d837e6e34fe4	84	-31041	--	--	not hispanic or latino	male	white	Alive	1927	--	--	31041	MX	N0	Stage IB	T2a	7th	not reported	0	186	C34.3	not reported	8550-03-01	Acinar cell carcinoma	no	No	not reported	Lower lobe, lung	No	Lower lobe, lung	Not Reported
TCGA-69-7765	TCGA-69-7765-01	LUAD	Alive	0	165	0	165	NA	NA	0	165	6	3	5	14	Q1	Low HRD scores	bcf2e591-9dae-440f-bd03-5f27c57db741	56	-20625	--	--	not hispanic or latino	male	black or african american	Alive	1955	--	--	20625	MX	N0	--	T4	7th	not reported	0	165	C34.1	not reported	8255-03-01	Adenocarcinoma with mixed subtypes	no	No	not reported	Upper lobe, lung	No	Upper lobe, lung	Not Reported
TCGA-69-7979	TCGA-69-7979-01	LUAD	Alive	0	408	0	408	NA	NA	0	408	27	18	11	56	Q4	High HRD scores	a5bd7d50-9c14-49e6-89cf-6bf440c42309	71	-26180	--	--	not hispanic or latino	female	white	Alive	1940	--	--	26180	MX	N0	Stage IB	T2a	7th	not reported	0	408	C34.1	not reported	8550-03-01	Acinar cell carcinoma	no	No	not reported	Upper lobe, lung	No	Upper lobe, lung	Not Reported
TCGA-69-7980	TCGA-69-7980-01	LUAD	Alive	0	411	0	411	0	411	0	411	24	13	12	49	Q4	High HRD scores	aee86a89-0377-4080-b16c-408bfbe78687	70	-25583	--	--	not hispanic or latino	female	white	Alive	1941	--	--	25583	M0	N0	Stage I	T1b	7th	not reported	0	411	C34.1	not reported	8140-03-01	Adenocarcinoma, NOS	no	No	not reported	Upper lobe, lung	No	Upper lobe, lung	Not Reported
TCGA-69-8253	TCGA-69-8253-01	LUAD	Alive	0	426	0	426	0	426	0	426	8	3	3	14	Q1	Low HRD scores	44d8c859-4b7a-4e9d-bffc-0de0e6afdcc4	59	-21771	--	--	not hispanic or latino	female	black or african american	Alive	1953	--	--	21771	MX	N1	Stage IIA	T1a	7th	not reported	0	426	C34.3	not reported	8255-03-01	Adenocarcinoma with mixed subtypes	no	No	not reported	Lower lobe, lung	No	Lower lobe, lung	Not Reported
TCGA-69-8254	TCGA-69-8254-01	LUAD	Alive	0	409	0	409	0	409	0	409	2	3	3	8	Q1	Low HRD scores	f0c94f68-bfd9-45cb-b4fd-8bb1ae4e9a2b	85	-31134	--	--	not hispanic or latino	male	white	Alive	1927	--	--	31134	--	--	--	T2b	7th	not reported	0	409	C34.3	not reported	8255-03-01	Adenocarcinoma with mixed subtypes	no	No	not reported	Lower lobe, lung	No	Lower lobe, lung	Not Reported
TCGA-69-8255	TCGA-69-8255-01	LUAD	Alive	0	129	0	129	NA	NA	0	129	23	16	11	50	Q4	High HRD scores	552712d3-da16-441e-ba93-11810793d598	71	-26289	--	--	hispanic or latino	male	white	Alive	1940	--	--	26289	M0	N0	Stage IA	T1a	7th	not reported	0	129	C34.1	not reported	8230-03-01	Solid carcinoma, NOS	no	No	not reported	Upper lobe, lung	No	Upper lobe, lung	Not Reported
TCGA-69-8453	TCGA-69-8453-01	LUAD	Alive	0	813	0	813	NA	NA	1	344	5	2	0	7	Q1	Low HRD scores	9f4f2ff3-3c02-4281-a398-b0d0955e58eb	77	-28413	--	--	not hispanic or latino	male	white	Alive	1935	--	--	28413	MX	N0	Stage IIB	T3	7th	not reported	0	813	C34.30	not reported	8480-03-01	Mucinous adenocarcinoma	no	No	not reported	Lower lobe, lung	No	Lower lobe, lung	Not Reported
TCGA-71-6725	TCGA-71-6725-01	LUAD	Alive	0	256	0	256	NA	NA	1	164	21	14	7	42	Q4	High HRD scores	4b7cd595-e7f9-45a8-b736-a8c7c42d9539	48	-17793	--	--	not hispanic or latino	female	asian	Alive	1963	--	--	17793	M0	N0	Stage IB	T2	6th	not reported	0	256	C34.1	not reported	8260-03-01	Papillary adenocarcinoma, NOS	no	No	not reported	Upper lobe, lung	No	Upper lobe, lung	Not Reported
TCGA-73-4675	TCGA-73-4675-01	LUAD	Dead	1	922	0	922	NA	NA	1	361	6	5	2	13	Q1	Low HRD scores	ae39e358-08d7-4367-ae68-82b469e791e4	59	-21614	922	--	not hispanic or latino	male	white	Dead	1951	--	--	21614	M0	N1	Stage IIIA	T3	7th	not reported	0	40	C34.3	not reported	8140-03-01	Adenocarcinoma, NOS	no	No	not reported	Lower lobe, lung	No	Lower lobe, lung	Not Reported
TCGA-73-4677	TCGA-73-4677-01	LUAD	Dead	1	38	1	38	NA	NA	1	38	2	2	5	9	Q1	Low HRD scores	03c3409a-9d16-41d0-9e26-f9fc2547a4c8	74	-27381	38	--	not hispanic or latino	male	white	Dead	1936	2010	--	27381	M0	N0	--	T2a	--	not reported	0	--	C34.1	not reported	8140-03-01	Adenocarcinoma, NOS	no	No	not reported	Upper lobe, lung	No	Upper lobe, lung	Not Reported
TCGA-73-7498	TCGA-73-7498-01	LUAD	Alive	0	1189	0	1189	0	1189	0	1189	4	3	3	10	Q1	Low HRD scores	ad74c0e8-8878-4efc-997d-981cd547bc5b	58	-21527	--	--	not hispanic or latino	female	white	Alive	1952	--	--	21527	M0	N0	Stage IA	T1b	7th	not reported	0	1189	C34.3	not reported	8252-03-01	Bronchiolo-alveolar carcinoma, non-mucinous	no	No	not reported	Lower lobe, lung	Yes	Lower lobe, lung	Not Reported
TCGA-73-A9RS	TCGA-73-A9RS-01	LUAD	Dead	1	340	1	340	NA	NA	1	107	17	17	11	45	Q4	High HRD scores	2a394996-809f-459f-a647-d209921ccbd2	41	-15162	340	--	not hispanic or latino	male	black or african american	Dead	1972	--	--	15162	M0	N0	Stage IIB	T3	7th	not reported	0	305	C34.1	not reported	8140-03-01	Adenocarcinoma, NOS	no	No	not reported	Upper lobe, lung	No	Upper lobe, lung	Not Reported
TCGA-75-6203	TCGA-75-6203-01	LUAD	Alive	0	NA	0	NA	0	NA	0	NA	2	1	2	5	Q1	Low HRD scores	a8d6694c-a213-4544-ac0b-63bce16d8f4e	--	--	--	--	not reported	female	not reported	Alive	--	--	--	--	M0	N2	Stage IIIA	T2	6th	not reported	--	--	C34.3	not reported	8140-03-01	Adenocarcinoma, NOS	no	No	not reported	Lower lobe, lung	No	Lower lobe, lung	Not Reported
TCGA-75-6205	TCGA-75-6205-01	LUAD	Dead	1	NA	1	NA	NA	NA	1	NA	4	3	3	10	Q1	Low HRD scores	9a63f744-4ed4-4b4d-aac6-f9bda66aa563	--	--	--	--	not reported	female	not reported	Dead	--	--	--	--	M0	N0	Stage IB	T2a	7th	not reported	--	--	C34.1	not reported	8140-03-01	Adenocarcinoma, NOS	no	No	not reported	Upper lobe, lung	No	Upper lobe, lung	Not Reported
TCGA-75-6206	TCGA-75-6206-01	LUAD	Alive	0	2590	0	2590	0	2590	0	2590	7	1	6	14	Q1	Low HRD scores	c4c1469d-752f-42b6-8686-714ad4a8ac97	--	--	--	--	not reported	male	not reported	Alive	--	--	--	--	M0	N0	Stage IB	T2	6th	not reported	--	2590	C34.1	not reported	8140-03-01	Adenocarcinoma, NOS	no	No	not reported	Upper lobe, lung	No	Upper lobe, lung	Not Reported
TCGA-75-6211	TCGA-75-6211-01	LUAD	Dead	1	NA	1	NA	NA	NA	1	NA	16	17	6	39	Q4	High HRD scores	2db08267-d346-4d42-aac0-b76831903253	--	--	--	--	not reported	female	not reported	Dead	--	--	--	--	M0	N0	Stage IB	T2	6th	not reported	--	--	C34.1	not reported	8140-03-01	Adenocarcinoma, NOS	no	No	not reported	Lung, NOS	No	Lung, NOS	Not Reported
TCGA-75-6212	TCGA-75-6212-01	LUAD	Dead	1	1516	1	1516	0	1516	1	1340	0	0	0	0	Q1	Low HRD scores	23069f19-eba5-4ea5-ae7d-1ee4399ce7c1	--	--	1516	--	not reported	female	not reported	Dead	--	--	--	--	M0	N1	Stage IIB	T2	6th	not reported	--	--	C34.3	not reported	8265-03-01	Micropapillary carcinoma, NOS	no	No	not reported	Lower lobe, lung	No	Lower lobe, lung	Not Reported
TCGA-75-6214	TCGA-75-6214-01	LUAD	Dead	1	1115	1	1115	1	419	1	419	19	12	10	41	Q4	High HRD scores	32592562-11fa-435a-b40b-2b242bae53aa	--	--	1115	--	not reported	female	not reported	Dead	--	--	--	--	M0	N2	Stage IIIA	T2	6th	not reported	--	--	C34.1	not reported	8140-03-01	Adenocarcinoma, NOS	no	No	not reported	Upper lobe, lung	No	Upper lobe, lung	Not Reported
TCGA-75-7025	TCGA-75-7025-01	LUAD	Alive	0	3305	0	3305	1	1481	1	1481	3	3	1	7	Q1	Low HRD scores	681b1176-9676-44d3-892c-1d5dba1ce25b	--	--	--	--	not reported	male	not reported	Alive	--	--	--	--	M0	N0	Stage IB	T2	6th	not reported	--	3305	C34.1	not reported	8140-03-01	Adenocarcinoma, NOS	no	No	not reported	Lower lobe, lung	No	Lower lobe, lung	Not Reported
TCGA-75-7027	TCGA-75-7027-01	LUAD	Alive	0	3059	0	3059	1	2949	1	2949	7	1	2	10	Q1	Low HRD scores	488646a1-0bdb-45f8-8c30-bef006924511	--	--	--	--	not reported	male	not reported	Alive	--	--	--	--	M0	N0	Stage IB	T2	6th	not reported	--	3059	C34.3	not reported	8140-03-01	Adenocarcinoma, NOS	no	No	not reported	Lower lobe, lung	No	Lower lobe, lung	Not Reported
TCGA-75-7031	TCGA-75-7031-01	LUAD	Alive	0	NA	0	NA	NA	NA	0	NA	20	13	11	44	Q4	High HRD scores	4efc2dac-6330-4b7a-a529-a27285f5fc23	--	--	--	--	not reported	female	not reported	Alive	--	--	--	--	M0	N0	Stage IB	T2	6th	not reported	--	--	C34.1	not reported	8140-03-01	Adenocarcinoma, NOS	no	No	not reported	Upper lobe, lung	No	Upper lobe, lung	Not Reported
TCGA-78-7146	TCGA-78-7146-01	LUAD	Dead	1	173	NA	173	NA	NA	0	173	22	17	11	50	Q4	High HRD scores	ff9def3d-17e5-4ef6-b74e-933f11ed6f00	71	-26272	173	--	not reported	female	white	Dead	1928	1999	--	26272	M0	N2	Stage IIIA	T2	6th	not reported	0	--	C34.3	not reported	8255-03-01	Adenocarcinoma with mixed subtypes	no	No	not reported	Lower lobe, lung	No	Lower lobe, lung	Not Reported
TCGA-78-7147	TCGA-78-7147-01	LUAD	Dead	1	586	1	586	NA	NA	1	578	17	12	11	40	Q4	High HRD scores	e7d30bc2-42e8-49c5-a5b3-9f58411b007a	67	-24809	586	--	not reported	female	white	Dead	1934	2002	--	24809	M0	N1	Stage IIB	T2	6th	not reported	0	--	C34.1	not reported	8140-03-01	Adenocarcinoma, NOS	no	No	not reported	Upper lobe, lung	No	Upper lobe, lung	Not Reported
TCGA-78-7148	TCGA-78-7148-01	LUAD	Dead	1	626	NA	626	NA	NA	1	182	3	1	2	6	Q1	Low HRD scores	e8060c45-451d-4779-9584-f284db47e63e	71	-25990	626	--	not reported	male	white	Dead	1930	2002	--	25990	M0	N1	Stage IIB	T2	6th	not reported	0	--	C34.1	not reported	8255-03-01	Adenocarcinoma with mixed subtypes	no	No	not reported	Upper lobe, lung	No	Upper lobe, lung	Not Reported
TCGA-78-7149	TCGA-78-7149-01	LUAD	Alive	0	3940	0	3940	0	3940	0	3940	7	4	3	14	Q1	Low HRD scores	2de1ba51-eae1-4a54-b7cd-d6d739fdc39d	71	-26285	--	--	not reported	male	white	Alive	1931	--	--	26285	M0	N0	Stage IIIB	T4	6th	not reported	0	3940	C34.3	not reported	8255-03-01	Adenocarcinoma with mixed subtypes	no	No	not reported	Lower lobe, lung	No	Lower lobe, lung	Not Reported
TCGA-78-7150	TCGA-78-7150-01	LUAD	Dead	1	666	1	666	NA	NA	1	139	24	15	16	55	Q4	High HRD scores	a0e57b39-960e-4e46-8aa0-d0ee2fd9a7cc	59	-21891	666	--	not reported	male	white	Dead	1943	2003	--	21891	M0	N1	Stage IIB	T2	6th	not reported	0	--	C34.3	not reported	8140-03-01	Adenocarcinoma, NOS	no	No	not reported	Lower lobe, lung	No	Lower lobe, lung	Not Reported
TCGA-78-7153	TCGA-78-7153-01	LUAD	Alive	0	3635	0	3635	0	3635	0	3635	4	1	1	6	Q1	Low HRD scores	c353f949-5f66-4a2c-b8f0-17be8bf19e0a	65	-23922	--	--	not reported	female	white	Alive	1938	--	--	23922	M0	N0	Stage IB	T2	6th	not reported	0	3635	C34.8	not reported	8255-03-01	Adenocarcinoma with mixed subtypes	no	No	not reported	Overlapping lesion of lung	No	Overlapping lesion of lung	Not Reported
TCGA-78-7154	TCGA-78-7154-01	LUAD	Dead	1	593	NA	593	NA	NA	0	593	21	15	13	49	Q4	High HRD scores	d288b69f-1e79-4429-8646-9994b7c54f8f	72	-26481	593	--	not reported	male	white	Dead	1931	2004	--	26481	M0	N2	Stage IIIA	T3	6th	not reported	0	--	C34.1	not reported	8140-03-01	Adenocarcinoma, NOS	no	No	not reported	Upper lobe, lung	No	Upper lobe, lung	Not Reported
TCGA-78-7155	TCGA-78-7155-01	LUAD	Dead	1	1171	NA	1171	NA	NA	1	209	29	27	22	78	Q4	High HRD scores	fc79086c-af9a-4c27-b074-f7050b6f3381	68	-24863	1171	--	not reported	male	white	Dead	1937	2008	--	24863	M0	N0	Stage IB	T2	6th	not reported	0	--	C34.1	not reported	8140-03-01	Adenocarcinoma, NOS	no	No	not reported	Upper lobe, lung	No	Upper lobe, lung	Not Reported
TCGA-78-7156	TCGA-78-7156-01	LUAD	Dead	1	976	NA	976	NA	NA	0	976	6	2	4	12	Q1	Low HRD scores	7b0622ab-63ea-483f-ae40-d3ea587bdbba	62	-22720	976	--	not reported	male	white	Dead	1944	2008	--	22720	M1	N1	Stage IV	T4	6th	not reported	0	--	C34.9	not reported	8255-03-01	Adenocarcinoma with mixed subtypes	no	No	not reported	Lung, NOS	No	Lung, NOS	Not Reported
TCGA-78-7158	TCGA-78-7158-01	LUAD	Dead	1	179	1	179	NA	NA	1	132	2	1	2	5	Q1	Low HRD scores	501c987e-d1eb-48a9-89eb-72a5062c90b4	59	-21742	179	--	not reported	female	white	Dead	1948	2007	--	21742	M0	N2	Stage IIIB	T4	6th	not reported	0	--	C34.3	not reported	8255-03-01	Adenocarcinoma with mixed subtypes	no	No	not reported	Lower lobe, lung	No	Lower lobe, lung	Not Reported
TCGA-78-7160	TCGA-78-7160-01	LUAD	Dead	1	697	NA	697	NA	NA	0	697	5	2	4	11	Q1	Low HRD scores	c1a01e8c-1f7e-4e24-bfad-90b73f88e992	61	-22385	697	--	not reported	male	white	Dead	1947	--	--	22385	M1	N2	Stage IV	T4	6th	not reported	0	678	C34.3	not reported	8255-03-01	Adenocarcinoma with mixed subtypes	no	No	not reported	Lower lobe, lung	No	Lower lobe, lung	Not Reported
TCGA-78-7161	TCGA-78-7161-01	LUAD	Dead	1	291	1	291	NA	NA	1	162	21	31	8	60	Q4	High HRD scores	86faf16c-56fd-4b7b-a6b2-b4c83bec93e1	69	-25294	291	--	not reported	female	white	Dead	1942	--	--	25294	M0	N0	Stage IIB	T3	7th	not reported	0	215	C34.1	not reported	8255-03-01	Adenocarcinoma with mixed subtypes	no	No	not reported	Upper lobe, lung	No	Upper lobe, lung	Not Reported
TCGA-78-7162	TCGA-78-7162-01	LUAD	Dead	1	3169	NA	3169	NA	NA	1	2218	4	3	2	9	Q1	Low HRD scores	16cd58db-d52c-403e-9e9c-6da2e99f6bad	75	-27593	3169	--	not reported	male	white	Dead	1916	1999	--	27593	M0	N0	Stage IA	T1	6th	not reported	0	--	C34.1	not reported	8255-03-01	Adenocarcinoma with mixed subtypes	no	No	not reported	Upper lobe, lung	No	Upper lobe, lung	Not Reported
TCGA-78-7163	TCGA-78-7163-01	LUAD	Alive	0	7248	0	7248	0	7248	0	7248	6	4	2	12	Q1	Low HRD scores	5abd6651-69be-42f8-bdc0-308e68136d31	60	-22002	--	--	not reported	male	white	Alive	1932	--	--	22002	M0	N0	Stage IB	T2	6th	not reported	0	7248	C34.3	not reported	8140-03-01	Adenocarcinoma, NOS	no	No	not reported	Lower lobe, lung	No	Lower lobe, lung	Not Reported
TCGA-78-7166	TCGA-78-7166-01	LUAD	Dead	1	258	NA	258	NA	NA	0	258	5	4	3	12	Q1	Low HRD scores	b40d0849-f4ef-4a14-9732-9beb708cb46b	84	-30869	258	--	not reported	male	white	Dead	1918	2002	--	30869	M0	N1	Stage IIB	T2	6th	not reported	0	--	C34.3	not reported	8140-03-01	Adenocarcinoma, NOS	yes	No	not reported	Lower lobe, lung	Not Reported	Lower lobe, lung	Not Reported
TCGA-78-7167	TCGA-78-7167-01	LUAD	Dead	1	2681	1	2681	NA	NA	1	726	15	14	8	37	Q4	High HRD scores	fe3eeeb6-0db4-46d7-a020-55604d474c12	77	-28295	2681	--	not reported	male	white	Dead	1925	2009	--	28295	M1	N0	Stage IV	T2	6th	not reported	0	--	C34.9	not reported	8260-03-01	Papillary adenocarcinoma, NOS	no	No	not reported	Lung, NOS	No	Lung, NOS	Not Reported
TCGA-78-7220	TCGA-78-7220-01	LUAD	Dead	1	807	1	807	NA	NA	1	531	21	10	10	41	Q4	High HRD scores	fd5c44ef-ea50-4fba-9e8d-e371cf34ebdb	53	-19480	807	--	not reported	female	white	Dead	1947	2002	--	19480	M0	N2	Stage IIIA	T2	6th	not reported	0	--	C34.1	not reported	8255-03-01	Adenocarcinoma with mixed subtypes	no	No	not reported	Upper lobe, lung	No	Upper lobe, lung	Not Reported
TCGA-78-7536	TCGA-78-7536-01	LUAD	Dead	1	244	1	244	NA	NA	1	231	21	35	10	66	Q4	High HRD scores	daf0e08e-1738-43f8-874a-b37d79cbe3a7	69	-25558	244	--	not reported	male	white	Dead	1932	2001	--	25558	M0	N2	Stage IIIA	T2	6th	not reported	0	--	C34.1	not reported	8140-03-01	Adenocarcinoma, NOS	no	No	not reported	Upper lobe, lung	No	Upper lobe, lung	Not Reported
TCGA-78-7537	TCGA-78-7537-01	LUAD	Dead	1	1622	NA	1622	NA	NA	0	1622	2	1	2	5	Q1	Low HRD scores	67a2bc21-7c87-4678-997d-a434de672436	72	-26610	1622	--	not reported	male	not reported	Dead	1930	2006	--	26610	M0	N0	Stage IB	T2	6th	not reported	0	--	C34.1	not reported	8255-03-01	Adenocarcinoma with mixed subtypes	no	No	not reported	Upper lobe, lung	No	Upper lobe, lung	Not Reported
TCGA-78-7539	TCGA-78-7539-01	LUAD	Alive	0	791	0	791	1	688	1	688	16	20	6	42	Q4	High HRD scores	7be86a90-6da8-4c01-8a7a-bc5cfef9894f	75	-27445	--	--	not reported	female	white	Alive	1936	--	--	27445	M0	N0	Stage IIA	T2b	7th	not reported	0	791	C34.1	not reported	8255-03-01	Adenocarcinoma with mixed subtypes	no	No	not reported	Upper lobe, lung	No	Upper lobe, lung	Not Reported
TCGA-78-7633	TCGA-78-7633-01	LUAD	Dead	1	1528	1	1528	1	1450	1	1450	6	1	1	8	Q1	Low HRD scores	44218b35-219c-4ad9-a01e-fde14067c4c0	67	-24713	1528	--	not reported	male	white	Dead	1942	--	--	24713	M0	N0	Stage IB	T2	6th	not reported	0	994	C34.1	not reported	8255-03-01	Adenocarcinoma with mixed subtypes	yes	No	not reported	Upper lobe, lung	Not Reported	Upper lobe, lung	Not Reported
TCGA-78-8640	TCGA-78-8640-01	LUAD	Alive	0	7062	0	7062	0	7062	0	7062	18	24	7	49	Q4	High HRD scores	18478121-f1d1-4bdd-9511-8ab22f4a0660	59	-21832	--	--	not reported	male	not reported	Alive	1935	--	--	21832	M0	N1	Stage IIA	T1	6th	not reported	0	7062	C34.1	not reported	8140-03-01	Adenocarcinoma, NOS	no	No	not reported	Upper lobe, lung	No	Upper lobe, lung	Not Reported
TCGA-78-8662	TCGA-78-8662-01	LUAD	Dead	1	3361	NA	3361	1	3044	1	3044	27	24	17	68	Q4	High HRD scores	16e64a1e-08b0-4c27-8c69-fa64551f8ca4	53	-19563	3361	--	not reported	female	not reported	Dead	1947	2009	--	19563	M0	N0	Stage IB	T2	6th	not reported	0	--	C34.1	not reported	8140-03-01	Adenocarcinoma, NOS	no	No	not reported	Upper lobe, lung	No	Upper lobe, lung	Not Reported
TCGA-80-5607	TCGA-80-5607-01	LUAD	Alive	0	NA	0	NA	NA	NA	0	NA	2	0	1	3	Q1	Low HRD scores	645903b5-ba37-48a1-985b-a019b8db3236	--	--	--	--	not reported	female	not reported	Alive	--	--	--	--	M0	N1	Stage IIB	T2	6th	not reported	--	--	C34.1	not reported	8140-03-01	Adenocarcinoma, NOS	yes	No	not reported	Upper lobe, lung	Not Reported	Upper lobe, lung	Not Reported
TCGA-80-5611	TCGA-80-5611-01	LUAD	Alive	0	2595	0	2595	0	2595	0	2595	19	19	16	54	Q4	High HRD scores	e51f717f-72e8-400e-9f35-fc5dc32fdf71	--	--	--	--	not reported	male	not reported	Alive	--	--	--	--	M0	N0	Stage IB	T2	6th	not reported	--	2595	C34.1	not reported	8230-03-01	Solid carcinoma, NOS	yes	No	not reported	Upper lobe, lung	Not Reported	Upper lobe, lung	Not Reported
TCGA-86-6851	TCGA-86-6851-01	LUAD	Alive	0	179	0	179	0	179	0	179	16	11	11	38	Q4	High HRD scores	035c0b2b-c722-443b-8962-db4ee92c7532	73	-26808	--	--	not hispanic or latino	female	white	Alive	1938	--	--	26808	M0	N1	Stage IIA	T1b	7th	not reported	0	179	C34.1	not reported	8255-03-01	Adenocarcinoma with mixed subtypes	no	No	not reported	Upper lobe, lung	No	Upper lobe, lung	Not Reported
TCGA-86-7711	TCGA-86-7711-01	LUAD	Dead	1	1046	1	1046	NA	NA	1	1046	13	16	14	43	Q4	High HRD scores	9c894668-88f5-4308-a1c0-6b8acc6aaaec	70	-25719	1046	--	hispanic or latino	male	white	Dead	1941	--	--	25719	M0	N1	Stage IIA	T2a	7th	not reported	0	630	C34.3	not reported	8140-03-01	Adenocarcinoma, NOS	no	No	not reported	Lower lobe, lung	No	Lower lobe, lung	Not Reported
TCGA-86-7714	TCGA-86-7714-01	LUAD	Dead	1	625	1	625	NA	NA	1	625	1	0	1	2	Q1	Low HRD scores	532c1852-76dd-489f-9380-36766d6e3c34	61	-22619	625	--	not hispanic or latino	female	black or african american	Dead	1950	--	--	22619	M0	N2	Stage IIIA	T1b	7th	not reported	0	0	C34.3	not reported	8255-03-01	Adenocarcinoma with mixed subtypes	no	No	not reported	Lower lobe, lung	No	Lower lobe, lung	Not Reported
TCGA-86-7953	TCGA-86-7953-01	LUAD	Alive	0	997	0	997	0	997	0	997	15	9	15	39	Q4	High HRD scores	54775a66-08cc-4f38-98f2-e7b2b5cec994	69	-25315	--	--	not hispanic or latino	female	white	Alive	1942	--	--	25315	M0	N0	Stage IA	T1b	7th	not reported	0	997	C34.1	not reported	8250-03-01	Bronchiolo-alveolar adenocarcinoma, NOS	no	No	not reported	Upper lobe, lung	No	Upper lobe, lung	Not Reported
TCGA-86-7955	TCGA-86-7955-01	LUAD	Alive	0	1072	0	1072	1	820	1	820	22	8	11	41	Q4	High HRD scores	0d0d83d9-d558-4d38-977b-6f1b2471beda	62	-22772	--	--	not hispanic or latino	male	white	Alive	1949	--	--	22772	M0	N0	Stage IB	T2a	7th	not reported	0	1072	C34.3	not reported	8140-03-01	Adenocarcinoma, NOS	no	No	not reported	Lower lobe, lung	No	Lower lobe, lung	Not Reported
TCGA-86-8074	TCGA-86-8074-01	LUAD	Alive	0	24	0	24	NA	NA	0	24	17	18	11	46	Q4	High HRD scores	482eb2a7-6fed-4e4c-b1b6-14d6d869f855	62	-22862	--	--	not hispanic or latino	female	white	Alive	1949	--	--	22862	M0	N1	Stage IIA	T1b	7th	not reported	0	24	C34.3	not reported	8260-03-01	Papillary adenocarcinoma, NOS	no	No	not reported	Lower lobe, lung	No	Lower lobe, lung	Not Reported
TCGA-86-8076	TCGA-86-8076-01	LUAD	Alive	0	993	0	993	0	993	0	993	2	2	0	4	Q1	Low HRD scores	8609edfc-119d-4d63-9188-c86aabd5ca52	42	-15605	--	--	not hispanic or latino	male	white	Alive	1969	--	--	15605	M0	N0	Stage IA	T1	7th	not reported	0	993	C34.1	not reported	8260-03-01	Papillary adenocarcinoma, NOS	no	No	not reported	Upper lobe, lung	No	Upper lobe, lung	Not Reported
TCGA-86-8279	TCGA-86-8279-01	LUAD	Alive	0	949	0	949	0	949	0	949	21	12	7	40	Q4	High HRD scores	2923e404-38f2-437a-b57e-23401fbe0273	46	-17032	--	--	not hispanic or latino	male	white	Alive	1965	--	--	17032	M0	N1	Stage IIA	T2a	7th	not reported	0	949	C34.1	not reported	8140-03-01	Adenocarcinoma, NOS	no	No	not reported	Upper lobe, lung	No	Upper lobe, lung	Not Reported
TCGA-86-8281	TCGA-86-8281-01	LUAD	Alive	0	0	0	0	0	0	0	0	5	2	2	9	Q1	Low HRD scores	5d7ec32a-049f-4997-9882-1b3ac157e02d	75	-27409	--	--	not hispanic or latino	male	white	Alive	1936	--	--	27409	M0	NX	Stage IA	T1	7th	not reported	0	0	C34.3	not reported	8140-03-01	Adenocarcinoma, NOS	no	No	not reported	Lower lobe, lung	No	Lower lobe, lung	Not Reported
TCGA-86-8358	TCGA-86-8358-01	LUAD	Alive	0	653	0	653	0	653	0	653	23	27	20	70	Q4	High HRD scores	467d96d7-4a42-4116-8c32-0e4b34f96d8a	44	-16409	--	--	not hispanic or latino	male	white	Alive	1968	--	--	16409	M0	N0	Stage IB	T2a	7th	not reported	0	653	C34.1	not reported	8140-03-01	Adenocarcinoma, NOS	no	No	not reported	Upper lobe, lung	No	Upper lobe, lung	Not Reported
TCGA-86-8359	TCGA-86-8359-01	LUAD	Dead	1	444	0	444	NA	NA	0	444	17	17	10	44	Q4	High HRD scores	7e7f089c-25f7-4e14-aed5-d741047b9e42	52	-19088	444	--	not hispanic or latino	male	white	Dead	1960	--	--	19088	M0	N2	Stage IIIA	T3	7th	not reported	0	26	C34.3	not reported	8140-03-01	Adenocarcinoma, NOS	no	No	not reported	Lower lobe, lung	No	Lower lobe, lung	Not Reported
TCGA-86-8585	TCGA-86-8585-01	LUAD	Alive	0	353	0	353	0	353	0	353	22	15	15	52	Q4	High HRD scores	2f1a4b16-104c-40eb-8114-8245847bb716	57	-20918	--	--	not hispanic or latino	male	white	Alive	1955	--	--	20918	M0	N0	Stage IB	T2a	7th	not reported	0	353	C34.1	not reported	8230-03-01	Solid carcinoma, NOS	no	No	not reported	Upper lobe, lung	No	Upper lobe, lung	Not Reported
TCGA-86-8669	TCGA-86-8669-01	LUAD	Alive	0	938	0	938	1	849	1	849	18	15	6	39	Q4	High HRD scores	7b89166e-c5b8-481b-aa70-495141499b91	64	-23443	--	--	not hispanic or latino	male	white	Alive	1948	--	--	23443	M0	N0	Stage IA	T1b	7th	not reported	0	938	C34.1	not reported	8140-03-01	Adenocarcinoma, NOS	no	No	not reported	Upper lobe, lung	No	Upper lobe, lung	Not Reported
TCGA-86-8671	TCGA-86-8671-01	LUAD	Alive	0	839	0	839	0	839	0	839	1	0	0	1	Q1	Low HRD scores	c4cfa3cc-e305-42dd-be57-97efbb891659	72	-26448	--	--	not hispanic or latino	female	white	Alive	1940	--	--	26448	M0	N1	Stage IIB	T2b	7th	not reported	0	839	C34.1	not reported	8260-03-01	Papillary adenocarcinoma, NOS	no	No	not reported	Upper lobe, lung	No	Upper lobe, lung	Not Reported
TCGA-86-8673	TCGA-86-8673-01	LUAD	Alive	0	862	0	862	1	636	1	636	20	20	13	53	Q4	High HRD scores	bc4c4079-b449-485d-84e4-a40496e563e8	61	-22571	--	--	not hispanic or latino	male	white	Alive	1950	--	--	22571	M0	N0	Stage IB	T2	7th	not reported	0	862	C34.1	not reported	8252-03-01	Bronchiolo-alveolar carcinoma, non-mucinous	no	No	not reported	Upper lobe, lung	No	Upper lobe, lung	Not Reported
TCGA-86-8674	TCGA-86-8674-01	LUAD	Alive	0	806	0	806	1	334	1	334	3	0	2	5	Q1	Low HRD scores	0a1eea76-e19a-4547-9b24-abf7051cc4db	50	-18479	--	--	not hispanic or latino	male	white	Alive	1962	--	--	18479	M0	N1	Stage IIA	T2a	7th	not reported	0	806	C34.2	not reported	8260-03-01	Papillary adenocarcinoma, NOS	no	No	not reported	Middle lobe, lung	No	Middle lobe, lung	Not Reported
TCGA-86-A4P8	TCGA-86-A4P8-01	LUAD	Alive	0	805	0	805	0	805	0	805	0	0	0	0	Q1	Low HRD scores	646910ee-5f5d-40ac-a21a-75790f89430a	59	-21738	--	--	not hispanic or latino	female	white	Alive	1953	--	--	21738	MX	N2	Stage IIIA	T1b	7th	not reported	0	805	C34.3	not reported	8140-03-01	Adenocarcinoma, NOS	no	No	not reported	Lower lobe, lung	No	Lower lobe, lung	Not Reported
TCGA-91-6829	TCGA-91-6829-01	LUAD	Dead	1	1258	0	1258	NA	NA	0	1258	23	20	16	59	Q4	High HRD scores	1427cd18-5ad3-491a-9981-908e31ae49db	78	-28841	1258	--	not hispanic or latino	male	white	Dead	1923	2004	--	28841	MX	N0	Stage IB	T2	5th	not reported	0	--	C34.3	not reported	8252-03-01	Bronchiolo-alveolar carcinoma, non-mucinous	no	No	not reported	Lower lobe, lung	No	Lower lobe, lung	Not Reported
TCGA-91-6831	TCGA-91-6831-01	LUAD	Alive	0	310	0	310	0	310	0	310	16	15	8	39	Q4	High HRD scores	db0b9e63-4272-4f29-bf0e-1ec0fe79a9d7	66	-24436	--	--	not hispanic or latino	male	white	Alive	1935	--	--	24436	MX	N0	Stage IB	T2	5th	not reported	0	310	C34.2	not reported	8140-03-01	Adenocarcinoma, NOS	no	No	not reported	Middle lobe, lung	No	Middle lobe, lung	Not Reported
TCGA-91-6836	TCGA-91-6836-01	LUAD	Alive	0	417	0	417	0	417	0	417	16	15	11	42	Q4	High HRD scores	0b31dbdf-0623-48e4-a0ec-017650dceda7	52	-19216	--	--	not hispanic or latino	female	white	Alive	1958	--	--	19216	MX	N0	Stage IB	T2	7th	not reported	0	417	C34.1	not reported	8140-03-01	Adenocarcinoma, NOS	yes	No	not reported	Upper lobe, lung	Not Reported	Upper lobe, lung	Not Reported
TCGA-91-6840	TCGA-91-6840-01	LUAD	Alive	0	372	0	372	0	372	0	372	19	9	11	39	Q4	High HRD scores	d5326429-9805-47f9-97b0-fbda658e3f01	59	-21854	--	--	not hispanic or latino	female	white	Alive	1952	--	--	21854	M0	N0	Stage IA	T1b	7th	not reported	0	372	C34.1	not reported	8140-03-01	Adenocarcinoma, NOS	no	No	not reported	Upper lobe, lung	No	Upper lobe, lung	Not Reported
TCGA-91-6848	TCGA-91-6848-01	LUAD	Alive	0	224	0	224	0	224	0	224	22	25	16	63	Q4	High HRD scores	0232d299-4cdf-4fd7-9a5e-8d13c208b40c	59	-21829	--	--	not hispanic or latino	male	white	Alive	1950	--	--	21829	MX	N2	Stage IIIA	T2	6th	not reported	0	224	C34.1	not reported	8140-03-01	Adenocarcinoma, NOS	no	No	not reported	Upper lobe, lung	No	Upper lobe, lung	Not Reported
TCGA-91-8496	TCGA-91-8496-01	LUAD	Alive	0	505	0	505	0	505	0	505	4	8	1	13	Q1	Low HRD scores	656a5eb4-e4a5-4d21-a800-3586f4d6588b	63	-23358	--	--	not hispanic or latino	female	white	Alive	1948	--	--	23358	MX	NX	Stage IB	T2a	7th	not reported	0	505	C34.3	not reported	8252-03-01	Bronchiolo-alveolar carcinoma, non-mucinous	no	No	not reported	Lower lobe, lung	No	Lower lobe, lung	Not Reported
TCGA-91-8499	TCGA-91-8499-01	LUAD	Alive	0	36	0	36	NA	NA	0	36	24	29	12	65	Q4	High HRD scores	54480f58-7e63-4aed-a116-c2c2252e8364	76	-27853	--	--	not hispanic or latino	female	white	Alive	1935	--	--	27853	MX	N0	Stage IA	T1b	7th	not reported	0	36	C34.3	not reported	8140-03-01	Adenocarcinoma, NOS	no	No	not reported	Lower lobe, lung	No	Lower lobe, lung	Not Reported
TCGA-91-A4BC	TCGA-91-A4BC-01	LUAD	Alive	0	44	0	44	NA	NA	0	44	18	22	12	52	Q4	High HRD scores	ea0b9461-0d4d-4ade-a255-1b03dd85e30e	59	-21565	--	--	not hispanic or latino	male	white	Alive	1953	--	--	21565	MX	N0	Stage IIA	T2b	7th	not reported	0	44	C34.1	not reported	8140-03-01	Adenocarcinoma, NOS	no	No	not reported	Upper lobe, lung	Yes	Upper lobe, lung	Not Reported
TCGA-91-A4BD	TCGA-91-A4BD-01	LUAD	Alive	0	603	0	603	0	603	0	603	2	0	2	4	Q1	Low HRD scores	0d980584-4484-4063-8243-c3cd67f6f588	78	-28544	--	--	not hispanic or latino	male	white	Alive	1934	--	--	28544	MX	N1	Stage IIA	T1b	7th	not reported	0	603	C34.3	not reported	8140-03-01	Adenocarcinoma, NOS	no	No	not reported	Lower lobe, lung	No	Lower lobe, lung	Not Reported
TCGA-93-7347	TCGA-93-7347-01	LUAD	Alive	0	683	0	683	0	683	0	683	3	3	4	10	Q1	Low HRD scores	ef03654a-dcf1-41ff-a67e-4f3fbf9ba807	76	-27949	--	--	not hispanic or latino	female	white	Alive	1935	--	--	27949	MX	N0	Stage IA	T1a	7th	not reported	0	683	C34.1	not reported	8255-03-01	Adenocarcinoma with mixed subtypes	no	No	not reported	Upper lobe, lung	No	Upper lobe, lung	Not Reported
TCGA-93-8067	TCGA-93-8067-01	LUAD	Alive	0	186	0	186	0	186	0	186	19	14	7	40	Q4	High HRD scores	bbe88801-34f3-46d2-bbfd-b46c3901ed71	77	-28453	--	--	not hispanic or latino	male	asian	Alive	1934	--	--	28453	MX	N0	Stage IB	T2a	7th	not reported	0	186	C34.3	not reported	8140-03-01	Adenocarcinoma, NOS	yes	No	not reported	Lower lobe, lung	No	Lower lobe, lung	Not Reported
TCGA-93-A4JQ	TCGA-93-A4JQ-01	LUAD	Alive	0	526	0	526	0	526	0	526	22	30	9	61	Q4	High HRD scores	7093024b-cf56-4783-b973-b72573ed7f2b	49	-17951	--	--	not hispanic or latino	male	white	Alive	1963	--	--	17951	MX	N0	Stage IA	T1b	7th	not reported	0	526	C34.1	not reported	8550-03-01	Acinar cell carcinoma	yes	No	not reported	Upper lobe, lung	No	Upper lobe, lung	Not Reported
TCGA-95-7039	TCGA-95-7039-01	LUAD	Alive	0	1272	0	1272	1	1258	1	1258	21	23	3	47	Q4	High HRD scores	ae702159-5b6a-41dd-868c-7540f9e1131c	54	-19981	--	--	not hispanic or latino	female	white	Alive	1957	--	--	19981	MX	N0	Stage IIB	T3	7th	not reported	0	1272	C34.1	not reported	8140-03-01	Adenocarcinoma, NOS	no	No	not reported	Upper lobe, lung	No	Upper lobe, lung	Not Reported
TCGA-95-7043	TCGA-95-7043-01	LUAD	Dead	1	503	1	503	NA	NA	1	503	25	14	15	54	Q4	High HRD scores	c650b1ff-8a4c-4ee9-b7c1-268c28c83827	63	-23165	503	--	not hispanic or latino	female	white	Dead	1948	--	--	23165	MX	N0	Stage IA	T1a	7th	not reported	0	37	C34.1	not reported	8255-03-01	Adenocarcinoma with mixed subtypes	yes	No	not reported	Upper lobe, lung	Not Reported	Upper lobe, lung	Not Reported
TCGA-95-7567	TCGA-95-7567-01	LUAD	Alive	0	568	0	568	NA	NA	0	568	21	10	11	42	Q4	High HRD scores	3bc7026f-73f2-418b-bd62-f4768582b790	61	-22437	--	--	not hispanic or latino	male	white	Alive	1950	--	--	22437	M0	N1	Stage IIB	T2b	7th	not reported	0	568	C34.1	not reported	8255-03-01	Adenocarcinoma with mixed subtypes	no	No	not reported	Upper lobe, lung	No	Upper lobe, lung	Not Reported
TCGA-95-8494	TCGA-95-8494-01	LUAD	Alive	0	84	0	84	0	84	0	84	17	12	10	39	Q4	High HRD scores	6ee9caec-65ac-46db-9426-ffaa31967ae2	67	-24773	--	--	not hispanic or latino	male	white	Alive	1945	--	--	24773	M0	N1	Stage IIA	T2a	7th	not reported	0	84	C34.2	not reported	8140-03-01	Adenocarcinoma, NOS	no	No	not reported	Middle lobe, lung	No	Middle lobe, lung	Not Reported
TCGA-97-7546	TCGA-97-7546-01	LUAD	Alive	0	1285	0	1285	NA	NA	1	1255	5	2	4	11	Q1	Low HRD scores	1d90c9f3-5025-4867-a2f0-e455b6a254fa	76	-27913	--	--	not hispanic or latino	female	white	Alive	1932	--	--	27913	MX	N0	Stage IA	T1	6th	not reported	0	1285	C34.1	not reported	8550-03-01	Acinar cell carcinoma	no	No	not reported	Upper lobe, lung	No	Upper lobe, lung	Not Reported
TCGA-97-7547	TCGA-97-7547-01	LUAD	Alive	0	1965	0	1965	NA	NA	1	775	8	2	4	14	Q1	Low HRD scores	6092bd5c-e97c-4a77-a4ad-c87623b17507	67	-24737	--	--	not hispanic or latino	female	white	Alive	1940	--	--	24737	MX	N0	Stage IB	T2	6th	not reported	0	1965	C34.1	not reported	8260-03-01	Papillary adenocarcinoma, NOS	no	No	not reported	Upper lobe, lung	No	Upper lobe, lung	Not Reported
TCGA-97-7552	TCGA-97-7552-01	LUAD	Alive	0	1932	0	1932	NA	NA	1	798	1	2	1	4	Q1	Low HRD scores	1b110eb4-a01d-4c50-ba18-77da4dedd549	70	-25578	--	--	not hispanic or latino	male	white	Alive	1937	--	--	25578	MX	N0	Stage IB	T2	6th	not reported	0	1932	C34.3	not reported	8253-03-01	Bronchio-alveolar carcinoma, mucinous	no	No	not reported	Lower lobe, lung	No	Lower lobe, lung	Not Reported
TCGA-97-7554	TCGA-97-7554-01	LUAD	Alive	0	775	0	775	0	775	0	775	16	15	6	37	Q4	High HRD scores	a9644274-13bb-4228-9b4f-14260ccc26eb	83	-30327	--	--	not hispanic or latino	female	white	Alive	1927	--	--	30327	M0	N2	Stage IIIA	T2a	7th	not reported	0	775	C34.3	not reported	8260-03-01	Papillary adenocarcinoma, NOS	no	No	not reported	Lower lobe, lung	No	Lower lobe, lung	Not Reported
TCGA-97-7941	TCGA-97-7941-01	LUAD	Alive	0	484	0	484	0	484	0	484	2	0	1	3	Q1	Low HRD scores	b266cbf5-80de-4473-b16f-08c502d365ca	72	-26298	--	--	not hispanic or latino	female	white	Alive	1939	--	--	26298	MX	N0	Stage IA	T1b	7th	not reported	0	484	C34.1	not reported	8550-03-01	Acinar cell carcinoma	no	No	not reported	Upper lobe, lung	No	Upper lobe, lung	Not Reported
TCGA-97-8171	TCGA-97-8171-01	LUAD	Alive	0	568	0	568	NA	NA	1	441	4	7	1	12	Q1	Low HRD scores	397d3f69-1453-4057-b177-8723eec923d1	81	-29627	--	--	not hispanic or latino	male	asian	Alive	1930	--	--	29627	M1a	N2	Stage IV	T2a	7th	not reported	0	568	C34.8	not reported	8260-03-01	Papillary adenocarcinoma, NOS	no	No	not reported	Overlapping lesion of lung	No	Overlapping lesion of lung	Not Reported
TCGA-97-8172	TCGA-97-8172-01	LUAD	Alive	0	545	0	545	0	545	0	545	5	0	2	7	Q1	Low HRD scores	cbf1f718-6bb7-4daf-b9d6-fb294281decb	75	-27416	--	--	not hispanic or latino	female	white	Alive	1936	--	--	27416	M0	N0	Stage IB	T2a	7th	not reported	0	545	C34.1	not reported	8550-03-01	Acinar cell carcinoma	yes	No	not reported	Upper lobe, lung	No	Upper lobe, lung	Not Reported
TCGA-97-8175	TCGA-97-8175-01	LUAD	Alive	0	551	0	551	1	294	1	294	4	2	5	11	Q1	Low HRD scores	f4350d9c-3f40-4829-bbc4-8acb2f3ff512	55	-20206	--	--	not hispanic or latino	female	white	Alive	1956	--	--	20206	M0	N0	Stage IB	T2a	7th	not reported	0	551	C34.1	not reported	8230-03-01	Solid carcinoma, NOS	no	No	not reported	Upper lobe, lung	No	Upper lobe, lung	Not Reported
TCGA-97-8176	TCGA-97-8176-01	LUAD	Dead	1	468	0	468	NA	NA	1	39	7	2	4	13	Q1	Low HRD scores	12c27db5-db2f-48dc-a2ca-9557b951f43e	63	-23170	468	--	not hispanic or latino	male	white	Dead	1949	--	--	23170	M0	N1	Stage IIIA	T3	7th	not reported	0	252	C34.3	not reported	8550-03-01	Acinar cell carcinoma	no	No	not reported	Lower lobe, lung	No	Lower lobe, lung	Not Reported
TCGA-97-A4M2	TCGA-97-A4M2-01	LUAD	Alive	0	624	0	624	0	624	0	624	1	2	0	3	Q1	Low HRD scores	345aef28-d49b-491b-a337-b1ac55c37d35	66	-24313	--	--	not hispanic or latino	male	white	Alive	1946	--	--	24313	M0	N0	Stage IA	T1a	7th	not reported	0	624	C34.2	not reported	8255-03-01	Adenocarcinoma with mixed subtypes	yes	No	not reported	Middle lobe, lung	No	Middle lobe, lung	Not Reported
TCGA-99-7458	TCGA-99-7458-01	LUAD	Alive	0	747	0	747	NA	NA	0	747	3	3	6	12	Q1	Low HRD scores	96d93e23-bb0d-46a8-9685-5ed0d6b83059	74	-27359	--	--	not hispanic or latino	female	white	Alive	1936	--	--	27359	M0	N0	Stage IIIA	T4	7th	not reported	0	747	C34.3	not reported	8252-03-01	Bronchiolo-alveolar carcinoma, non-mucinous	no	No	not reported	Lower lobe, lung	No	Lower lobe, lung	Not Reported
TCGA-99-8025	TCGA-99-8025-01	LUAD	Alive	0	1060	0	1060	0	1060	0	1060	23	12	9	44	Q4	High HRD scores	84c3ba70-afa7-4b69-be69-7ec8d6022c56	72	-26634	--	--	not hispanic or latino	female	black or african american	Alive	1938	--	--	26634	M0	N2	Stage IIIA	T3	7th	not reported	0	1060	C34.1	not reported	8140-03-01	Adenocarcinoma, NOS	no	No	not reported	Upper lobe, lung	No	Upper lobe, lung	Not Reported
TCGA-99-8028	TCGA-99-8028-01	LUAD	Alive	0	1118	0	1118	0	1118	0	1118	5	7	1	13	Q1	Low HRD scores	9759bf3a-74ff-433f-99bb-f9406f222ed2	50	-18542	--	--	not hispanic or latino	female	black or african american	Alive	1961	--	--	18542	M0	N0	Stage IA	T1a	7th	not reported	0	1118	C34.1	not reported	8140-03-01	Adenocarcinoma, NOS	no	No	not reported	Upper lobe, lung	No	Upper lobe, lung	Not Reported
TCGA-99-AA5R	TCGA-99-AA5R-01	LUAD	Alive	0	658	0	658	0	658	0	658	0	0	0	0	Q1	Low HRD scores	d3e23815-7f9d-48aa-9aef-3a1dd9d464d7	70	-25778	--	--	not hispanic or latino	female	black or african american	Alive	1943	--	--	25778	M0	N0	Stage IA	T1a	7th	not reported	0	658	C34.3	not reported	8140-03-01	Adenocarcinoma, NOS	no	No	not reported	Lower lobe, lung	No	Lower lobe, lung	Not Reported
TCGA-J2-8194	TCGA-J2-8194-01	LUAD	Alive	0	724	0	724	NA	NA	1	470	3	2	2	7	Q1	Low HRD scores	2b68b51f-bd4c-4bbb-b4e6-2eead53da2a4	69	-25441	--	--	not hispanic or latino	female	white	Alive	1942	--	--	25441	MX	N0	Stage IIB	T3	7th	not reported	0	724	C34.3	not reported	8255-03-01	Adenocarcinoma with mixed subtypes	yes	No	not reported	Lower lobe, lung	No	Lower lobe, lung	Not Reported
TCGA-J2-A4AG	TCGA-J2-A4AG-01	LUAD	Alive	0	988	0	988	0	988	0	988	4	2	2	8	Q1	Low HRD scores	e21e2af3-dc71-41fa-94ba-7a7929f47d90	66	-24224	--	--	not hispanic or latino	female	white	Alive	1946	--	--	24224	MX	N0	Stage IA	T1b	7th	not reported	0	988	C34.1	not reported	8140-03-01	Adenocarcinoma, NOS	no	No	not reported	Upper lobe, lung	No	Upper lobe, lung	Not Reported
TCGA-L4-A4E5	TCGA-L4-A4E5-01	LUAD	Alive	0	578	0	578	0	578	0	578	16	11	20	47	Q4	High HRD scores	32a7b827-c3f9-4607-ae63-dae8caa2bc97	48	-17680	--	--	not hispanic or latino	female	white	Alive	1964	--	--	17680	M0	N0	Stage I	T1	7th	not reported	0	578	C34.1	not reported	8140-03-01	Adenocarcinoma, NOS	no	No	not reported	Upper lobe, lung	No	Upper lobe, lung	Not Reported
TCGA-L9-A444	TCGA-L9-A444-01	LUAD	Alive	0	307	0	307	0	307	0	307	20	11	15	46	Q4	High HRD scores	4a1d30e8-e93a-41ed-8e54-08eaff6556a7	60	-22202	--	--	not hispanic or latino	female	white	Alive	1952	--	--	22202	MX	N0	Stage IA	T1a	7th	not reported	0	307	C34.1	not reported	8140-03-01	Adenocarcinoma, NOS	yes	No	not reported	Upper lobe, lung	No	Upper lobe, lung	Not Reported
TCGA-L9-A743	TCGA-L9-A743-01	LUAD	Alive	0	664	0	664	0	664	0	664	28	18	5	51	Q4	High HRD scores	a5f2576a-d628-47de-a5df-76a4f3105dcc	56	-20780	--	--	not hispanic or latino	male	black or african american	Alive	1957	--	--	20780	M0	N1	Stage IIA	T2a	7th	not reported	0	664	C34.1	not reported	8140-03-01	Adenocarcinoma, NOS	yes	No	not reported	Upper lobe, lung	No	Upper lobe, lung	Not Reported
TCGA-L9-A7SV	TCGA-L9-A7SV-01	LUAD	Alive	0	565	0	565	0	565	0	565	21	17	10	48	Q4	High HRD scores	54e90433-5218-4d83-848f-f995ecba2a63	69	-25298	--	--	not hispanic or latino	male	black or african american	Alive	1944	--	--	25298	M0	N1	Stage IIA	T2a	7th	not reported	0	565	C34.3	not reported	8140-03-01	Adenocarcinoma, NOS	no	No	not reported	Lower lobe, lung	No	Lower lobe, lung	Not Reported
TCGA-L9-A8F4	TCGA-L9-A8F4-01	LUAD	Alive	0	476	0	476	NA	NA	0	476	16	7	14	37	Q4	High HRD scores	927fc5e0-2c14-4c20-a49b-f10d8a1175c3	64	-23617	--	--	not hispanic or latino	female	black or african american	Alive	1949	--	--	23617	MX	N0	Stage IB	T2a	7th	not reported	0	476	C34.1	not reported	8140-03-01	Adenocarcinoma, NOS	no	No	not reported	Upper lobe, lung	No	Upper lobe, lung	Not Reported
TCGA-MN-A4N1	TCGA-MN-A4N1-01	LUAD	Alive	0	827	0	827	0	827	0	827	28	21	15	64	Q4	High HRD scores	75a0bb0b-6528-4fb8-a9e6-254905d21df4	60	-21939	--	--	not hispanic or latino	male	black or african american	Alive	1951	--	--	21939	M0	N1	Stage IIA	T2a	7th	not reported	0	827	C34.1	not reported	8140-03-01	Adenocarcinoma, NOS	yes	No	not reported	Upper lobe, lung	No	Upper lobe, lung	Not Reported
TCGA-MN-A4N4	TCGA-MN-A4N4-01	LUAD	Alive	0	1175	0	1175	0	1175	0	1175	24	19	8	51	Q4	High HRD scores	ceead734-1ce0-4385-b65a-a9c853b7308e	57	-20888	--	--	not hispanic or latino	male	white	Alive	1953	--	--	20888	M0	N0	Stage IA	T1b	7th	not reported	0	1175	C34.1	not reported	8140-03-01	Adenocarcinoma, NOS	no	No	not reported	Upper lobe, lung	No	Upper lobe, lung	Not Reported
TCGA-MN-A4N5	TCGA-MN-A4N5-01	LUAD	Alive	0	84	0	84	0	84	0	84	18	8	13	39	Q4	High HRD scores	17e09b0d-eab2-40ec-ae3c-be9ab63fcef0	63	-23257	--	--	not hispanic or latino	male	white	Alive	1948	--	--	23257	M0	N0	Stage IA	T1a	7th	not reported	0	84	C34.1	not reported	8140-03-01	Adenocarcinoma, NOS	no	No	not reported	Upper lobe, lung	No	Upper lobe, lung	Not Reported
TCGA-MP-A4SV	TCGA-MP-A4SV-01	LUAD	Dead	1	2620	NA	2620	0	2620	0	2620	21	16	5	42	Q4	High HRD scores	706420c4-8820-4b41-80d9-f3efd1d2a4f0	67	-24516	2620	--	not reported	male	not reported	Dead	1934	2008	--	24516	M0	N0	Stage IB	T2	5th	not reported	0	--	C34.3	not reported	8140-03-01	Adenocarcinoma, NOS	no	No	not reported	Lower lobe, lung	No	Lower lobe, lung	Not Reported
TCGA-MP-A4SW	TCGA-MP-A4SW-01	LUAD	Dead	1	1778	NA	1778	0	1778	0	1778	14	14	11	39	Q4	High HRD scores	15f12d2c-b834-4bfc-b526-f03bf85bfe96	53	-19640	1778	--	not reported	male	white	Dead	1949	2006	--	19640	M0	N1	Stage IIB	T2	5th	not reported	0	--	C34.1	not reported	8140-03-01	Adenocarcinoma, NOS	no	No	not reported	Upper lobe, lung	No	Upper lobe, lung	Not Reported
TCGA-MP-A4T2	TCGA-MP-A4T2-01	LUAD	Dead	1	1136	1	1136	1	575	1	575	3	2	1	6	Q1	Low HRD scores	e379cf55-68ef-4fbc-af3e-0a5040c27f0f	71	-26010	1136	--	not hispanic or latino	male	white	Dead	1932	2006	--	26010	M0	N0	Stage IA	T1	6th	not reported	0	--	C34.3	not reported	8140-03-01	Adenocarcinoma, NOS	no	No	not reported	Lower lobe, lung	No	Lower lobe, lung	Not Reported
TCGA-MP-A4T9	TCGA-MP-A4T9-01	LUAD	Dead	1	1265	1	1265	1	341	1	341	13	13	11	37	Q4	High HRD scores	70081320-540f-41d2-8687-ee6d011f8eb0	54	-19767	1265	--	not hispanic or latino	female	white	Dead	1952	2009	--	19767	MX	N2	Stage IIIA	T2	6th	not reported	0	--	C34.1	not reported	8140-03-01	Adenocarcinoma, NOS	no	No	not reported	Upper lobe, lung	No	Upper lobe, lung	Not Reported
TCGA-MP-A4TF	TCGA-MP-A4TF-01	LUAD	Dead	1	336	1	336	NA	NA	1	195	22	19	11	52	Q4	High HRD scores	86dac334-f30e-438e-810a-8e45f69dbb7e	58	-21387	336	--	not hispanic or latino	female	white	Dead	1952	2010	--	21387	M0	N0	Stage IIA	T2b	7th	not reported	0	--	C34.1	not reported	8140-03-01	Adenocarcinoma, NOS	no	No	not reported	Upper lobe, lung	No	Upper lobe, lung	Not Reported
TCGA-MP-A4TI	TCGA-MP-A4TI-01	LUAD	Dead	1	429	1	429	NA	NA	1	84	13	19	12	44	Q4	High HRD scores	f327dea0-2d30-482f-809c-76a148a749b7	72	-26565	429	--	not hispanic or latino	male	white	Dead	1938	2011	--	26565	M0	N1	Stage IIA	T2a	7th	not reported	0	--	C34.3	not reported	8140-03-01	Adenocarcinoma, NOS	no	No	not reported	Lower lobe, lung	No	Lower lobe, lung	Not Reported
TCGA-MP-A4TK	TCGA-MP-A4TK-01	LUAD	Dead	1	582	1	582	1	397	1	397	23	17	21	61	Q4	High HRD scores	f7f9f522-de88-4f9c-8ba4-7be3726faaf8	56	-20581	582	--	not reported	female	not reported	Dead	1946	2003	--	20581	MX	N1	Stage IIB	T2	5th	not reported	0	--	C34.3	not reported	8140-03-01	Adenocarcinoma, NOS	no	No	not reported	Lower lobe, lung	No	Lower lobe, lung	Not Reported
TCGA-MP-A5C7	TCGA-MP-A5C7-01	LUAD	Alive	0	2248	0	2248	0	2248	0	2248	7	2	5	14	Q1	Low HRD scores	8f04660a-2efb-4947-9eab-375066b9eb33	76	-28015	--	--	not hispanic or latino	female	white	Alive	1932	--	--	28015	M0	N0	Stage IB	T2	6th	not reported	0	2248	C34.1	not reported	8140-03-01	Adenocarcinoma, NOS	no	No	not reported	Upper lobe, lung	No	Upper lobe, lung	Not Reported
TCGA-NJ-A4YF	TCGA-NJ-A4YF-01	LUAD	Alive	0	2161	0	2161	NA	NA	0	2161	28	22	13	63	Q4	High HRD scores	595fc3ad-f603-421b-b130-52f1f617050b	50	-18584	--	--	not hispanic or latino	female	black or african american	Alive	1957	--	--	18584	M0	N0	Stage IA	T1	6th	not reported	0	2161	C34.1	not reported	8255-03-01	Adenocarcinoma with mixed subtypes	no	No	not reported	Upper lobe, lung	No	Upper lobe, lung	Not Reported
TCGA-NJ-A4YG	TCGA-NJ-A4YG-01	LUAD	Alive	0	2261	0	2261	NA	NA	0	2261	7	2	3	12	Q1	Low HRD scores	7fd03220-531e-4ef8-beca-e9703e8c0ae1	65	-23812	--	--	not reported	male	white	Alive	1943	--	--	23812	M0	N0	Stage IB	T2	6th	not reported	0	2261	C34.1	not reported	8255-03-01	Adenocarcinoma with mixed subtypes	no	No	not reported	Upper lobe, lung	No	Upper lobe, lung	Not Reported
TCGA-NJ-A4YP	TCGA-NJ-A4YP-01	LUAD	Alive	0	50	0	50	NA	NA	0	50	4	1	3	8	Q1	Low HRD scores	42259aa6-c9f5-4309-a956-dbf930312f44	52	-19106	--	--	not hispanic or latino	male	white	Alive	1959	--	--	19106	M0	N0	Stage IB	T2a	7th	not reported	0	50	C34.3	not reported	8255-03-01	Adenocarcinoma with mixed subtypes	no	No	not reported	Lower lobe, lung	No	Lower lobe, lung	Not Reported
TCGA-NJ-A4YQ	TCGA-NJ-A4YQ-01	LUAD	Alive	0	1432	0	1432	NA	NA	0	1432	12	14	14	40	Q4	High HRD scores	52df074f-a402-4b78-9472-f8eb268efded	69	-25427	--	--	not hispanic or latino	female	white	Alive	1942	--	--	25427	M0	N0	Stage IA	T1b	7th	not reported	0	1432	C34.1	not reported	8255-03-01	Adenocarcinoma with mixed subtypes	no	No	not reported	Upper lobe, lung	No	Upper lobe, lung	Not Reported
TCGA-NJ-A55A	TCGA-NJ-A55A-01	LUAD	Alive	0	15	0	15	NA	NA	0	15	1	1	0	2	Q1	Low HRD scores	b8b5ed35-b299-4c1e-9226-5ca055dc7a43	76	-28022	--	--	not hispanic or latino	female	white	Alive	1933	--	--	28022	M0	N0	Stage IB	T2	6th	not reported	0	15	C34.3	not reported	8550-03-01	Acinar cell carcinoma	no	No	not reported	Lower lobe, lung	No	Lower lobe, lung	Not Reported
TCGA-S2-AA1A	TCGA-S2-AA1A-01	LUAD	Alive	0	513	0	513	0	513	0	513	3	4	5	12	Q1	Low HRD scores	31458638-e19c-43e5-ab13-9c64b3b3681d	68	-24903	--	--	not hispanic or latino	female	black or african american	Alive	1945	--	--	24903	M0	N0	Stage IA	T1b	7th	not reported	0	513	C34.1	not reported	8253-03-01	Bronchio-alveolar carcinoma, mucinous	no	No	not reported	Upper lobe, lung	No	Upper lobe, lung	Not Reported
[truncated: 3 more columns]

## Sheet: S3
Table S3. The list of differentially expressed long non-coding RNAs (DE-lncRNAs).
								logFC ≥ | 2 |
gene_id	gene_name	logFC	logCPM	F	PValue	FDR		FDR < 0.05
ENSG00000286722.1	AC009244.1	-2.06183	8.34711	73.9726	6.72e-16	3.67e-14
ENSG00000286403.1	AC010378.1	2.29058	6.76348	59.3384	2.4e-13	6.91e-12		DE-lncRNAs = 43
ENSG00000242798.1	AC073842.2	1.31361	5.64458	134.161	1.23e-25	1.46e-22
ENSG00000250616.2	AC012645.1	2.07684	8.07889	81.9462	2.91e-17	2.81e-15
ENSG00000271936.1	AC012073.1	1.19179	6.82827	117.143	6.32e-23	4.52e-20
ENSG00000261338.2	AC021016.1	-0.94408	7.78998	115.784	1.1e-22	6.57e-20
ENSG00000231246.2	LINC02884	-1.52967	6.42292	111.434	4.49e-22	2e-19
ENSG00000233058.2	LINC00884	1.34884	9.00856	111.874	4.48e-22	2e-19
ENSG00000254109.6	RBPMS-AS1	-1.57484	8.32379	109.758	9.43e-22	3.74e-19
ENSG00000204876.4	AC021218.1	-2.40322	7.17155	51.989	5.52e-12	1.04e-10
ENSG00000234072.1	AC074117.1	0.761827	9.24651	98.9065	4.92e-20	1.6e-17
ENSG00000225077.3	LINC00337	1.85861	6.31012	97.4232	6.89e-20	2.05e-17
ENSG00000287595.1	AC097369.4	1.56253	5.60197	96.5071	8.31e-20	2.28e-17
ENSG00000273391.1	AC083880.1	1.23848	5.29657	95.8053	1.02e-19	2.61e-17
ENSG00000253288.2	AC046195.1	-2.24947	7.20009	53.975	2.38e-12	5.01e-11
ENSG00000271888.1	AL136162.1	1.32703	5.81859	95.4263	1.39e-19	2.93e-17
ENSG00000285278.1	TFAP2A-AS2	1.16441	6.04028	95.6402	1.38e-19	2.93e-17
ENSG00000261189.1	AL031058.1	1.52175	7.48501	94.9308	2.06e-19	3.88e-17
ENSG00000272370.1	AC092354.2	-1.05506	4.83629	93.5956	2.05e-19	3.88e-17
ENSG00000287686.1	AC062029.1	1.02786	6.51642	93.8473	2.93e-19	5.24e-17
ENSG00000255399.4	TBX5-AS1	-1.18631	9.18813	92.8422	4.68e-19	7.97e-17
ENSG00000228401.5	AL590226.1	-1.46196	5.34508	91.3885	5.63e-19	9.15e-17
ENSG00000187951.11	AC091057.1	1.02258	8.40525	91.9738	6.45e-19	9.6e-17
ENSG00000267072.2	NAGPA-AS1	-1.86107	5.90377	91.3401	6.42e-19	9.6e-17
ENSG00000277476.1	AC005332.5	1.09664	8.83851	91.4903	7.77e-19	1.11e-16
ENSG00000254054.3	AC087273.2	2.09904	6.7422	48.6112	2.32e-11	3.84e-10
ENSG00000273328.5	AC099329.2	2.20693	7.18403	60.3238	1.64e-13	5.04e-12
ENSG00000260339.1	HEXA-AS1	-1.20789	5.99758	90.5324	9.58e-19	1.22e-16
ENSG00000271930.1	AC016877.3	1.88738	4.97	88.7506	1.08e-18	1.34e-16
ENSG00000272994.1	AC012360.3	0.737279	7.92863	90.3289	1.19e-18	1.42e-16
ENSG00000253339.2	AC111149.2	2.21174	8.74254	61.2729	1.15e-13	3.75e-12
ENSG00000257883.1	AC125603.2	3.29993	7.74575	79.0852	8.17e-17	6.49e-15
ENSG00000288009.1	AL353135.2	1.24794	5.6804	86.1883	4.61e-18	4.99e-16
ENSG00000224272.2	AC131097.2	2.05088	6.25404	67.3982	8.26e-15	3.6e-13
ENSG00000265055.2	AC145343.1	1.41644	7.27573	86.2196	5.53e-18	5.64e-16
ENSG00000256546.2	AC156455.1	1.73188	6.59523	85.6407	6.41e-18	6.37e-16
ENSG00000237686.7	AL109615.3	2.17222	9.14532	101.196	2.1e-20	7.52e-18
ENSG00000287576.1	AC067930.9	0.922157	6.35916	81.1118	3.79e-17	3.56e-15
ENSG00000284719.1	AL033527.3	1.28919	5.56252	79.7826	5.44e-17	4.99e-15
ENSG00000245614.4	DDX11-AS1	1.01921	6.534	80.1047	5.68e-17	5.04e-15
ENSG00000249738.10	AC008691.1	-1.71308	6.91269	80.0886	5.79e-17	5.04e-15
ENSG00000246430.7	LINC00968	-1.46348	6.2875	79.7562	6.3e-17	5.24e-15
ENSG00000260774.1	AC021087.3	1.04389	6.2558	79.8164	6.19e-17	5.24e-15
ENSG00000246465.1	AC138904.1	1.56281	6.30184	79.2923	7.39e-17	6.01e-15
ENSG00000230387.4	AL118508.1	-2.03924	6.37911	54.0189	2.25e-12	4.79e-11
ENSG00000273108.1	AL121929.2	2.17777	6.28462	87.5238	2.79e-18	3.22e-16
ENSG00000266010.2	GATA6-AS1	-1.94416	7.13743	78.556	1.06e-16	8.06e-15
ENSG00000228274.4	AL021707.2	0.821714	7.22509	78.3109	1.2e-16	8.91e-15
ENSG00000228109.1	MELTF-AS1	1.0776	7.10391	78.0606	1.31e-16	9.55e-15
ENSG00000235997.3	LINC01936	-1.30777	8.52236	76.6202	2.38e-16	1.7e-14
ENSG00000267123.7	SCAT1	1.68761	7.77064	76.4296	2.51e-16	1.76e-14
ENSG00000286299.1	AL121938.1	2.02108	7.67906	40.9409	6.9e-10	8.06e-09
ENSG00000227060.7	LINC00629	1.61575	4.97428	74.6911	3.24e-16	2.18e-14
ENSG00000268388.6	FENDRR	-1.63826	8.94729	75.6247	3.52e-16	2.33e-14
ENSG00000257596.1	SCAT2	1.11286	5.9225	74.8704	4.17e-16	2.63e-14
ENSG00000260430.2	AC099518.1	1.47903	5.99432	74.8089	4.2e-16	2.63e-14
ENSG00000278916.1	CEP83-DT	0.972439	5.87782	74.8946	4.14e-16	2.63e-14
ENSG00000274943.1	AC079684.1	1.10206	5.18477	74.224	4.61e-16	2.84e-14
ENSG00000269994.3	AL513318.1	2.02699	6.76344	44.0762	1.69e-10	2.25e-09
ENSG00000267475.1	AC008736.1	1.17613	7.28955	74.6307	5.09e-16	3.03e-14
ENSG00000280587.1	LINC01348	1.7006	8.13045	74.5879	5.25e-16	3.08e-14
ENSG00000258884.2	LINC02321	1.63722	5.40672	73.7454	5.53e-16	3.19e-14
ENSG00000263745.7	AP005230.1	2.07328	6.22013	57.2566	5.53e-13	1.39e-11
ENSG00000255920.3	CCND2-AS1	-1.32782	5.05479	73.2763	6.5e-16	3.63e-14
ENSG00000225473.1	ATP13A4-AS1	-2.08279	7.52941	45.6279	8.76e-11	1.24e-09
ENSG00000268756.1	AC104534.1	1.52436	5.81637	73.5214	6.78e-16	3.67e-14
ENSG00000285624.2	AC025062.3	1.74897	5.3083	72.6786	8.11e-16	4.33e-14
ENSG00000278910.4	BANCR	2.55756	6.68071	70.4141	2.44e-15	1.27e-13
ENSG00000283913.1	AL512662.1	-1.48259	5.77005	70.4161	2.41e-15	1.27e-13
ENSG00000177699.4	AC011944.1	-1.98686	6.20942	70.2724	2.62e-15	1.34e-13
ENSG00000248801.7	C8orf34-AS1	-2.2672	9.81036	91.2651	8.48e-19	1.17e-16
ENSG00000267414.1	SETBP1-DT	-1.00212	6.69141	69.8733	3.35e-15	1.66e-13
ENSG00000286909.1	AC024560.4	1.01897	6.50602	69.5087	3.82e-15	1.87e-13
ENSG00000287222.1	AC234917.3	0.851097	8.0024	68.9875	4.95e-15	2.39e-13
ENSG00000253930.1	TNFRSF10A-AS1	-0.97868	7.29578	68.8007	5.28e-15	2.52e-13
ENSG00000286931.1	AL136419.3	1.13713	5.20568	68.023	5.75e-15	2.71e-13
ENSG00000233760.2	AC004947.1	-1.67158	5.00295	67.5729	6.27e-15	2.91e-13
ENSG00000205488.9	CALML3-AS1	2.20403	7.21891	90.8848	8.96e-19	1.19e-16
ENSG00000260805.2	AC092803.1	0.914298	7.39223	68.2484	6.6e-15	3.03e-13
ENSG00000204934.10	ATP6V0E2-AS1	0.928221	7.15508	68.0364	7.15e-15	3.19e-13
ENSG00000244137.1	AL512328.1	-1.98346	5.68791	67.5491	7.27e-15	3.21e-13
ENSG00000231764.10	DLX6-AS1	2.58826	7.45704	61.456	1.03e-13	3.4e-12
ENSG00000275437.1	AL121832.3	1.07233	6.7486	67.255	9.64e-15	4.15e-13
ENSG00000287126.1	AC108488.3	0.947262	7.71437	67.0561	1.08e-14	4.58e-13
ENSG00000223776.5	LGALS8-AS1	1.20562	4.83734	65.9672	1.19e-14	5.02e-13
ENSG00000272338.2	AC067838.1	-0.76154	6.26051	66.5343	1.27e-14	5.28e-13
ENSG00000215483.11	LINC00598	-1.42179	6.16641	66.4337	1.29e-14	5.29e-13
ENSG00000255310.2	AF131215.5	-1.19027	7.50502	66.0928	1.59e-14	6.45e-13
ENSG00000230002.3	ALMS1-IT1	1.10169	6.90007	65.9568	1.65e-14	6.61e-13
ENSG00000225778.5	PROSER2-AS1	1.40989	6.10547	65.6521	1.74e-14	6.92e-13
ENSG00000258498.8	DIO3OS	-1.90745	8.07318	65.6152	1.93e-14	7.6e-13
ENSG00000241684.6	ADAMTS9-AS2	-1.36684	7.13305	64.7929	2.67e-14	1.04e-12
ENSG00000237512.6	UNC5B-AS1	-1.70876	5.74195	64.0388	3.21e-14	1.22e-12
ENSG00000274528.1	AC090970.2	1.16421	4.91676	63.6923	3.18e-14	1.22e-12
ENSG00000277182.1	AC006449.5	1.03176	6.52911	64.2032	3.32e-14	1.25e-12
ENSG00000275632.1	AL035461.2	0.869505	5.30022	63.6504	3.65e-14	1.36e-12
ENSG00000248441.7	LINC01197	-1.05333	6.05259	63.8054	3.8e-14	1.4e-12
ENSG00000233885.7	YEATS2-AS1	0.828549	6.22823	63.8083	3.85e-14	1.4e-12
ENSG00000272808.4	AC015712.6	1.82354	7.35164	63.596	4.33e-14	1.56e-12
ENSG00000253549.6	CA3-AS1	-1.25064	6.24615	63.3625	4.6e-14	1.65e-12
ENSG00000263843.1	AC022211.2	0.840466	7.27201	63.3433	4.87e-14	1.72e-12
ENSG00000226200.7	SGMS1-AS1	-0.73401	9.24085	63.2141	5.22e-14	1.83e-12
ENSG00000283078.1	AL137077.2	0.992239	6.34959	63.0226	5.34e-14	1.85e-12
ENSG00000226180.3	AC010536.1	0.901889	6.07717	62.7599	5.84e-14	2.01e-12
ENSG00000231621.1	ANKRD44-AS1	-1.98182	6.24175	62.4195	6.56e-14	2.23e-12
ENSG00000228784.9	LINC00954	1.22079	7.28399	62.548	6.73e-14	2.27e-12
ENSG00000232677.9	LINC00665	1.31681	11.4393	62.0155	8.57e-14	2.86e-12
ENSG00000236081.1	ELFN1-AS1	2.11709	6.56933	48.9959	1.94e-11	3.29e-10
ENSG00000177640.16	CASC2	-0.84167	8.51044	61.513	1.05e-13	3.44e-12
ENSG00000130600.19	H19	3.47686	13.2729	86.4659	5.26e-18	5.53e-16
ENSG00000263731.1	AC145207.5	0.750146	7.73258	61.2318	1.17e-13	3.77e-12
ENSG00000285933.1	AP003498.2	-1.38148	9.13336	61.219	1.19e-13	3.79e-12
ENSG00000286729.1	AC137695.3	0.927286	5.33797	60.6649	1.27e-13	4.02e-12
ENSG00000234912.12	SNHG20	0.512176	9.01711	60.9556	1.32e-13	4.15e-12
ENSG00000271855.1	AC073195.1	0.881761	4.88122	60.0162	1.52e-13	4.72e-12
ENSG00000237978.6	KCNMB2-AS1	2.06456	8.04091	54.2299	2.18e-12	4.73e-11
ENSG00000287463.1	AC110620.2	-1.18535	5.52963	60.114	1.65e-13	5.04e-12
ENSG00000204277.1	LINC01993	1.48646	5.81134	59.9268	1.79e-13	5.42e-12
ENSG00000186594.14	MIR22HG	-0.68249	10.953	60.0919	1.9e-13	5.7e-12
ENSG00000263893.2	AC080037.2	1.70694	7.53571	59.9785	1.95e-13	5.8e-12
ENSG00000284523.2	AC004834.1	1.03465	4.82509	59.2708	2.02e-13	5.98e-12
ENSG00000286320.1	AC108053.1	-1.13563	5.75027	59.6747	2.04e-13	5.98e-12
ENSG00000287906.1	AC127526.5	-1.19396	9.70614	59.633	2.29e-13	6.67e-12
ENSG00000225329.3	LHFPL3-AS2	-2.5235	9.52667	78.6978	1.05e-16	8.06e-15
ENSG00000223749.11	MIR503HG	1.18908	7.60517	59.4225	2.47e-13	7.06e-12
ENSG00000249249.2	AC010226.1	-0.77011	6.58986	59.3606	2.49e-13	7.06e-12
ENSG00000231305.4	AC112484.1	0.99472	6.1832	59.1607	2.62e-13	7.38e-12
ENSG00000286330.1	AL353660.1	-1.84838	5.69588	58.7782	2.83e-13	7.89e-12
ENSG00000228203.7	GRASLND	1.43485	7.55372	58.901	3.06e-13	8.48e-12
ENSG00000271576.1	AL359504.1	1.31285	5.78002	58.5082	3.27e-13	8.99e-12
ENSG00000272275.1	AC092687.3	1.2053	6.42787	58.5726	3.39e-13	9.24e-12
ENSG00000268658.5	LINC00664	2.34439	6.99885	96.3459	1.1e-19	2.62e-17
ENSG00000269834.6	ZNF528-AS1	0.868894	9.57406	58.5614	3.58e-13	9.63e-12
ENSG00000227214.2	HCG15	1.08282	5.76985	58.0588	4e-13	1.07e-11
ENSG00000251381.8	LINC00958	2.26519	7.89382	74.1551	6.13e-16	3.48e-14
ENSG00000261105.6	LMO7-AS1	0.950412	6.85054	58.0549	4.31e-13	1.13e-11
ENSG00000270000.1	AC005479.2	-1.1359	5.51043	57.7929	4.37e-13	1.14e-11
ENSG00000226816.3	AC005082.1	1.83142	6.93712	57.8681	4.58e-13	1.19e-11
ENSG00000245149.4	RNF139-AS1	0.681676	7.91074	57.8529	4.79e-13	1.23e-11
ENSG00000267374.2	MIR924HG	1.59871	7.08787	57.6523	5.08e-13	1.29e-11
ENSG00000270179.1	AP002840.2	-0.70094	6.37084	57.631	5.08e-13	1.29e-11
ENSG00000269416.6	LINC01224	2.30163	7.68804	68.175	6.69e-15	3.03e-13
ENSG00000255462.1	AC104031.1	-1.82092	6.14341	57.1431	5.95e-13	1.49e-11
ENSG00000261578.1	AP003119.3	1.56043	8.70461	57.2647	6.14e-13	1.51e-11
ENSG00000273951.1	AL031667.3	1.28276	5.32495	56.8686	6.13e-13	1.51e-11
ENSG00000241155.1	ARHGAP31-AS1	1.02961	5.48091	56.7893	6.61e-13	1.61e-11
ENSG00000250266.2	LINC01612	-2.0608	6.7233	49.7143	1.45e-11	2.51e-10
ENSG00000258592.1	AL391152.1	1.96077	5.05675	56.2019	7.06e-13	1.7e-11
ENSG00000272853.1	AC069544.1	0.796263	6.40291	56.5075	8.12e-13	1.95e-11
ENSG00000178977.3	LINC00324	-0.82829	8.63823	56.5503	8.3e-13	1.98e-11
ENSG00000182648.13	LINC01006	0.857169	10.282	56.5333	8.38e-13	1.98e-11
ENSG00000237594.2	AP000251.1	1.68797	5.52627	55.7511	9.84e-13	2.31e-11
ENSG00000231437.3	LINC01750	-2.05342	4.98529	142.311	3.31e-27	1.18e-23
ENSG00000267886.1	AC074135.1	1.8204	6.11174	55.6303	1.11e-12	2.56e-11
ENSG00000272379.1	AL008729.2	-0.98531	8.64034	55.8631	1.11e-12	2.56e-11
ENSG00000285373.2	LINC02478	-1.41482	8.30829	55.7749	1.15e-12	2.63e-11
ENSG00000273619.1	AL121832.2	0.936743	7.35058	55.4654	1.29e-12	2.95e-11
ENSG00000261634.4	AC026992.2	-1.57069	6.25228	55.1997	1.38e-12	3.12e-11
ENSG00000221817.10	PPP3CB-AS1	-0.47646	8.68674	55.2681	1.42e-12	3.2e-11
ENSG00000257681.1	AC025265.1	1.08885	4.83092	54.5197	1.53e-12	3.43e-11
ENSG00000284634.1	AC092821.3	0.831404	5.37584	54.7644	1.55e-12	3.45e-11
ENSG00000266313.2	AC026254.2	0.823526	5.01243	54.3915	1.72e-12	3.8e-11
ENSG00000257894.2	AC027288.3	-1.61384	7.39509	54.4792	1.96e-12	4.29e-11
ENSG00000227544.10	AC018647.1	-0.9556	5.30885	54.0051	2.14e-12	4.67e-11
ENSG00000260302.3	LINC01882	2.60631	6.76696	87.1915	3.28e-18	3.67e-16
ENSG00000225434.3	LINC01504	-0.89597	8.30109	54.1849	2.25e-12	4.79e-11
ENSG00000248474.1	LINC02122	-2.16792	5.68802	56.681	6.64e-13	1.61e-11
ENSG00000285230.2	RALY-AS1	0.633305	9.36802	54.1906	2.25e-12	4.79e-11
ENSG00000285763.1	AL358777.3	1.17939	6.5641	54.0249	2.32e-12	4.91e-11
ENSG00000286733.1	LINC02348	2.05648	6.54389	57.961	4.25e-13	1.13e-11
ENSG00000228037.1	AL139246.3	-1.47703	6.06295	53.1296	3.29e-12	6.87e-11
ENSG00000260943.1	LINC02555	-2.34667	7.73026	52.9701	3.7e-12	7.43e-11
ENSG00000257167.2	TMPO-AS1	0.884116	8.0778	53.1642	3.46e-12	7.14e-11
ENSG00000230623.6	AC104461.1	1.91224	7.20083	52.9646	3.67e-12	7.41e-11
ENSG00000258661.1	AL079303.1	1.47164	6.9174	53.0004	3.61e-12	7.41e-11
ENSG00000271781.1	AC026740.1	1.09192	6.82225	52.9785	3.66e-12	7.41e-11
ENSG00000285184.3	AC244033.2	0.773246	8.31391	53.0249	3.67e-12	7.41e-11
ENSG00000254872.3	LINC02688	-2.81621	8.8627	76.2852	2.69e-16	1.85e-14
ENSG00000230487.8	PSMG3-AS1	-0.9676	10.3675	52.9864	3.75e-12	7.48e-11
ENSG00000267053.8	AC092296.2	1.22665	5.11731	52.5177	3.82e-12	7.58e-11
ENSG00000224032.7	EPB41L4A-AS1	-0.77549	10.4772	52.9282	3.84e-12	7.59e-11
ENSG00000247735.2	AC120114.1	0.806808	6.49036	52.7621	3.98e-12	7.82e-11
ENSG00000259134.7	LINC00924	-1.23795	5.71658	52.5825	4.08e-12	7.96e-11
ENSG00000259349.2	AC011921.1	0.767217	5.27348	52.4502	4.14e-12	8.04e-11
ENSG00000269918.1	AF131215.6	-1.04221	7.16112	52.6351	4.28e-12	8.28e-11
ENSG00000239415.1	AP001469.3	0.766733	7.53516	52.6019	4.37e-12	8.4e-11
ENSG00000271966.1	AC021321.1	0.806112	5.3792	52.1205	4.83e-12	9.23e-11
ENSG00000271871.1	AC005740.4	-0.8225	4.75059	51.8234	5e-12	9.51e-11
ENSG00000251396.7	LINC01301	1.00347	7.02865	52.0303	5.52e-12	1.04e-10
ENSG00000271736.2	LINC02772	-2.09053	6.44835	58.49	3.42e-13	9.26e-12
ENSG00000260942.1	CAPN10-DT	0.553411	8.07188	51.9963	5.68e-12	1.06e-10
ENSG00000255717.7	SNHG1	0.639647	11.8208	51.9576	5.81e-12	1.08e-10
ENSG00000231806.3	PCAT7	1.25482	7.50087	51.6546	6.52e-12	1.21e-10
ENSG00000273355.1	AP000894.4	0.852752	6.08363	51.4738	6.77e-12	1.25e-10
ENSG00000179523.5	EIF3J-DT	-0.4987	9.46526	51.4815	7.11e-12	1.3e-10
ENSG00000203865.11	ATP1A1-AS1	-0.77449	9.78962	51.236	7.9e-12	1.44e-10
ENSG00000273026.1	AL358472.3	0.713578	6.06206	50.8905	8.71e-12	1.58e-10
ENSG00000286532.1	PARTICL	0.596885	7.86203	50.808	9.43e-12	1.7e-10
ENSG00000224635.2	AL391095.1	1.08512	5.76331	50.5711	9.69e-12	1.74e-10
ENSG00000197291.9	RAMP2-AS1	1.38346	7.17574	50.6839	9.81e-12	1.75e-10
ENSG00000263400.8	TMEM220-AS1	-1.17238	5.44964	50.14	1.14e-11	2.02e-10
ENSG00000267383.7	AC011447.3	1.79413	8.96584	50.3251	1.16e-11	2.06e-10
ENSG00000247373.3	TMED2-DT	0.579429	8.34684	50.276	1.19e-11	2.09e-10
ENSG00000231013.2	SCTR-AS1	-1.71569	7.67268	50.2143	1.21e-11	2.12e-10
ENSG00000273117.1	AC144652.1	0.940122	7.4289	49.9446	1.36e-11	2.37e-10
ENSG00000233429.9	HOTAIRM1	1.21453	6.82004	49.8165	1.41e-11	2.45e-10
ENSG00000237413.5	MGC27382	-2.1496	5.82179	69.7021	3.04e-15	1.53e-13
ENSG00000246889.2	AP000487.1	0.482885	6.30813	49.613	1.53e-11	2.63e-10
ENSG00000240731.1	AL139287.1	0.53493	7.89251	49.6658	1.54e-11	2.63e-10
ENSG00000228063.2	LYPLAL1-DT	-1.0924	5.36012	49.3462	1.6e-11	2.72e-10
ENSG00000254349.6	MIR2052HG	2.2407	6.20344	53.0182	3.31e-12	6.87e-11
ENSG00000274173.1	AL035661.1	-1.02121	11.5101	49.0193	2.05e-11	3.45e-10
ENSG00000255182.2	AC084125.2	0.911837	6.83328	48.8047	2.2e-11	3.69e-10
ENSG00000238058.2	AL355574.1	0.575006	6.81659	48.7851	2.22e-11	3.71e-10
ENSG00000247199.5	AC011346.1	-0.95508	7.41326	48.7147	2.31e-11	3.84e-10
ENSG00000125462.19	MIR9-1HG	2.45061	9.03135	74.8837	4.7e-16	2.85e-14
ENSG00000286379.1	AL591845.1	0.947622	5.77087	48.5543	2.33e-11	3.84e-10
ENSG00000254416.6	LINC02732	1.88735	6.1462	48.4353	2.43e-11	3.98e-10
ENSG00000255224.1	AC109322.1	0.777832	6.76629	48.4644	2.54e-11	4.15e-10
ENSG00000245025.3	AC107959.1	-0.68054	7.90628	48.4506	2.6e-11	4.23e-10
ENSG00000257543.1	AC063948.1	0.898358	5.04891	48.0629	2.67e-11	4.32e-10
ENSG00000258725.2	PRC1-AS1	0.862091	5.03083	47.9501	2.8e-11	4.47e-10
ENSG00000272040.1	AC010245.2	-0.62713	6.34969	48.2256	2.8e-11	4.47e-10
ENSG00000287385.1	AL121820.3	1.47471	6.27981	48.1693	2.8e-11	4.47e-10
ENSG00000226686.8	LINC01535	1.35102	6.89647	48.1614	2.89e-11	4.56e-10
ENSG00000267280.5	TBX2-AS1	-0.9081	6.74226	48.1696	2.89e-11	4.56e-10
ENSG00000273226.1	AL391834.2	-0.56283	6.19659	48.1349	2.89e-11	4.56e-10
ENSG00000237950.3	AL357079.1	0.678446	6.75103	48.1364	2.93e-11	4.6e-10
ENSG00000267470.6	ZNF571-AS1	1.22279	7.21088	47.9179	3.24e-11	5.06e-10
ENSG00000181123.8	AC004832.1	-1.82142	6.24471	47.808	3.26e-11	5.06e-10
ENSG00000247134.7	AC090204.1	-1.18647	8.7992	47.8569	3.37e-11	5.22e-10
ENSG00000225783.8	MIAT	1.34807	10.6614	47.6991	3.62e-11	5.57e-10
ENSG00000261437.1	AC108860.2	0.703327	8.17875	47.6176	3.73e-11	5.73e-10
ENSG00000280486.2	AC005329.3	1.33205	5.35893	47.1839	4e-11	6.11e-10
ENSG00000234281.5	LANCL1-AS1	-1.2963	6.1452	47.3289	4.05e-11	6.17e-10
ENSG00000286835.1	AL133477.1	0.778646	4.77686	46.9937	4.11e-11	6.22e-10
ENSG00000237529.2	AL137847.2	-0.89611	4.96153	46.9417	4.36e-11	6.57e-10
ENSG00000272690.6	LINC02018	-0.75123	6.5415	46.9652	4.86e-11	7.29e-10
ENSG00000229852.4	AC019205.1	0.519847	8.29738	46.8479	5.22e-11	7.8e-10
ENSG00000262147.1	AC124283.2	0.778713	5.43104	46.6026	5.33e-11	7.93e-10
ENSG00000218416.4	AC110619.1	1.60751	7.75855	46.7566	5.39e-11	7.99e-10
ENSG00000245573.9	BDNF-AS	-0.66169	7.90636	46.7193	5.51e-11	8.13e-10
ENSG00000196756.13	SNHG17	0.657705	11.3471	46.6701	5.65e-11	8.32e-10
ENSG00000258101.2	AC010173.1	1.03054	5.56601	46.4578	5.7e-11	8.35e-10
ENSG00000231131.8	LNCAROD	1.68278	6.50676	46.5339	5.74e-11	8.37e-10
ENSG00000234456.8	MAGI2-AS3	-0.79762	10.4854	46.4092	6.33e-11	9.2e-10
ENSG00000271119.1	AC026412.3	1.02639	6.80373	46.1377	6.98e-11	1.01e-09
ENSG00000260924.2	LINC01311	0.693939	6.06033	45.7816	7.98e-11	1.15e-09
ENSG00000273877.4	AC236972.3	-1.90077	6.34555	45.6701	8.31e-11	1.19e-09
ENSG00000246223.9	LINC01550	-1.28464	7.796	45.7479	8.39e-11	1.2e-09
ENSG00000225938.1	AL109741.1	-0.95454	4.68999	45.2512	8.77e-11	1.24e-09
ENSG00000225383.8	SFTA1P	-2.49933	11.3797	122.933	9.38e-24	8.38e-21
ENSG00000214106.9	PAXIP1-AS2	-0.50351	9.72899	45.6109	8.96e-11	1.27e-09
ENSG00000273702.1	AC091271.1	0.679954	7.28263	45.4922	9.34e-11	1.31e-09
ENSG00000235257.9	ITGA9-AS1	-0.74431	7.9769	45.4709	9.49e-11	1.33e-09
ENSG00000260276.2	AC022167.2	0.559042	7.01076	45.3169	1.01e-10	1.4e-09
ENSG00000263235.1	AC006111.2	0.823076	5.35727	44.972	1.08e-10	1.5e-09
ENSG00000249685.1	AC079921.2	0.919356	5.12725	44.7873	1.14e-10	1.58e-09
ENSG00000266970.1	AC061992.2	1.03627	7.25485	44.9713	1.17e-10	1.62e-09
ENSG00000287737.1	AC132872.5	0.740659	7.31702	44.7278	1.31e-10	1.79e-09
ENSG00000233093.6	LINC00892	-1.05527	6.14183	44.4569	1.43e-10	1.95e-09
ENSG00000233117.4	LINC00702	-1.02104	7.36172	44.5196	1.43e-10	1.95e-09
ENSG00000233221.7	AC133785.1	1.84223	6.40773	44.3677	1.47e-10	1.99e-09
ENSG00000260293.2	AC106820.4	1.09598	6.78722	44.37	1.51e-10	2.04e-09
ENSG00000231770.6	TMEM44-AS1	0.616483	8.9683	44.3252	1.57e-10	2.12e-09
ENSG00000224903.2	RNF32-AS1	0.766777	6.22136	44.1844	1.62e-10	2.17e-09
ENSG00000237940.3	LINC01238	1.03076	6.89668	44.12	1.69e-10	2.25e-09
ENSG00000228723.6	SRGAP3-AS2	-2.20627	8.0935	38.5869	1.98e-09	2.11e-08
ENSG00000235023.1	AP001626.1	1.28353	5.02366	43.794	1.71e-10	2.27e-09
ENSG00000282386.1	AL358472.4	0.647823	6.835	44.0853	1.72e-10	2.28e-09
ENSG00000239523.6	MYLK-AS1	0.66246	6.26058	43.84	1.89e-10	2.49e-09
ENSG00000225670.4	CADM3-AS1	-1.24536	5.46352	43.6933	1.91e-10	2.51e-09
ENSG00000236914.4	LINC01852	-0.66488	7.13958	43.8324	1.93e-10	2.52e-09
ENSG00000243819.4	RN7SL832P	0.838574	5.21298	43.6206	1.93e-10	2.52e-09
ENSG00000271926.1	AC008972.1	-1.06106	5.9523	43.6798	1.99e-10	2.59e-09
ENSG00000285669.1	AC026979.4	-0.56566	6.31305	43.418	2.28e-10	2.96e-09
ENSG00000229431.1	MED8-AS1	0.64895	6.04728	43.256	2.42e-10	3.12e-09
ENSG00000229155.1	LINC02038	-1.67506	7.70633	43.1445	2.62e-10	3.37e-09
ENSG00000287261.1	AL139243.1	-0.71174	4.90188	42.739	2.79e-10	3.58e-09
ENSG00000229771.2	AL035665.1	-1.22102	5.71513	42.738	2.97e-10	3.79e-09
ENSG00000271631.1	AL139041.1	-1.11653	5.48532	42.577	3.15e-10	4e-09
ENSG00000272800.3	AC021851.1	0.597109	6.30348	42.6682	3.17e-10	4e-09
ENSG00000285728.2	AC098484.4	0.545698	7.41719	42.72	3.16e-10	4e-09
ENSG00000281207.1	SLFNL1-AS1	0.899229	6.77433	42.6395	3.24e-10	4.08e-09
ENSG00000248508.8	SRP14-AS1	-0.61834	9.183	42.5474	3.43e-10	4.29e-09
ENSG00000260742.1	AC009962.1	-0.74007	5.68931	42.4385	3.42e-10	4.29e-09
ENSG00000255121.2	CENATAC-DT	0.719913	7.31162	42.42	3.6e-10	4.48e-09
ENSG00000288538.1	AP002985.1	0.727643	6.46461	42.3321	3.69e-10	4.58e-09
ENSG00000234129.8	AC073529.1	0.811185	5.66201	42.1869	3.8e-10	4.7e-09
ENSG00000267432.6	DNAH17-AS1	1.49241	6.78723	42.1212	4.05e-10	4.99e-09
ENSG00000283646.2	LINC02009	1.78647	9.19551	42.0214	4.32e-10	5.31e-09
ENSG00000231881.2	AL109615.2	1.4181	8.01148	41.9975	4.35e-10	5.33e-09
ENSG00000255874.2	PRECSIT	1.09574	9.5838	41.9729	4.42e-10	5.39e-09
ENSG00000247556.6	OIP5-AS1	-0.47487	13.3946	41.9192	4.53e-10	5.51e-09
ENSG00000229970.3	AC007128.1	1.65987	6.5146	41.8294	4.55e-10	5.51e-09
ENSG00000237595.5	LINC01275	1.11638	5.19624	41.6387	4.61e-10	5.55e-09
ENSG00000272274.2	LINC00551	-0.93683	5.89187	41.7862	4.61e-10	5.55e-09
ENSG00000197182.14	MIRLET7BHG	-0.87176	7.7492	41.7125	4.94e-10	5.93e-09
ENSG00000269893.8	SNHG8	-0.68359	11.9875	41.6946	5.01e-10	5.99e-09
ENSG00000251034.2	AC087854.1	-0.75114	6.99481	41.641	5.07e-10	6.04e-09
ENSG00000253669.4	GASAL1	0.843047	6.60061	41.4051	5.58e-10	6.62e-09
ENSG00000267698.1	AC002116.2	0.700704	4.78718	41.1125	5.65e-10	6.69e-09
ENSG00000214708.4	AC116407.1	-1.11678	7.8916	41.2377	6.1e-10	7.2e-09
ENSG00000273329.1	AC078846.1	0.549389	8.42226	41.1482	6.36e-10	7.48e-09
ENSG00000261064.1	LINC02256	-0.79721	4.58025	40.7266	6.56e-10	7.68e-09
ENSG00000230061.2	TRPM2-AS	2.05471	7.21862	56.0479	9.91e-13	2.31e-11
ENSG00000272502.1	AC104958.2	1.11625	6.84498	40.813	7.27e-10	8.47e-09
ENSG00000273230.1	AC102953.2	0.944098	8.43992	40.8146	7.37e-10	8.56e-09
ENSG00000248540.3	AC010931.1	-1.07829	5.70518	40.4272	8.34e-10	9.64e-09
ENSG00000176912.5	TYMSOS	0.904508	5.67434	40.315	8.73e-10	1.01e-08
ENSG00000253428.1	LINC01942	-1.31217	5.03303	40.1025	9.05e-10	1.03e-08
ENSG00000269289.6	AC011503.1	1.30022	5.78754	40.2341	9.02e-10	1.03e-08
ENSG00000287860.1	AC079804.3	-1.04415	7.05404	40.3391	9.03e-10	1.03e-08
ENSG00000255468.7	AP001107.9	-0.84758	8.24246	40.2992	9.27e-10	1.06e-08
ENSG00000276390.1	AC004241.3	0.637425	5.63316	40.1517	9.42e-10	1.07e-08
ENSG00000224418.1	STK24-AS1	0.771504	5.06504	39.8383	1.03e-09	1.17e-08
ENSG00000274270.1	AL137060.3	0.742709	5.35717	39.8134	1.07e-09	1.21e-08
ENSG00000249307.7	LINC01088	-1.87819	7.95493	39.94	1.08e-09	1.22e-08
ENSG00000253764.3	AC019257.1	-1.24312	5.2352	39.6209	1.15e-09	1.29e-08
ENSG00000254739.1	AC137894.1	1.14342	4.9294	39.5327	1.15e-09	1.29e-08
ENSG00000267605.7	AC016590.1	1.25209	5.16361	39.4898	1.2e-09	1.34e-08
ENSG00000259005.1	AC005479.1	-1.07625	5.67093	39.6011	1.2e-09	1.34e-08
ENSG00000231050.1	AL109917.1	0.914775	5.30101	39.5097	1.22e-09	1.35e-08
ENSG00000242622.2	AC092910.3	0.483858	7.4912	39.6415	1.24e-09	1.37e-08
ENSG00000226476.6	LINC01748	1.97791	8.02243	39.551	1.29e-09	1.42e-08
ENSG00000273132.1	AL355312.3	-1.36333	6.07785	39.4466	1.31e-09	1.43e-08
ENSG00000257219.6	LNCOG	-0.97341	5.47029	39.2571	1.39e-09	1.52e-08
ENSG00000276672.1	AL161891.1	0.700773	6.89833	39.3082	1.43e-09	1.56e-08
ENSG00000237248.5	LINC00987	-0.69372	6.0397	39.232	1.45e-09	1.58e-08
ENSG00000273271.1	AP000254.2	-0.44194	7.08566	39.1838	1.52e-09	1.64e-08
ENSG00000245522.2	LINC02709	0.842998	6.45879	39.1195	1.54e-09	1.66e-08
ENSG00000288007.1	AC092803.4	0.953627	4.88352	38.7539	1.64e-09	1.77e-08
ENSG00000224511.2	LINC00365	-1.53066	6.6723	38.9025	1.7e-09	1.82e-08
ENSG00000226194.5	LINC02519	-0.9707	6.31992	38.8888	1.7e-09	1.82e-08
ENSG00000272858.1	Z93930.3	1.07032	5.51828	38.5054	1.94e-09	2.07e-08
ENSG00000286393.1	Z97192.4	4.20231	7.98684	136.859	5.26e-26	9.4e-23
ENSG00000236714.3	LINC01844	-1.46467	5.75956	38.4356	2.02e-09	2.15e-08
ENSG00000227543.5	SPAG5-AS1	0.595394	6.05054	38.4395	2.07e-09	2.19e-08
ENSG00000261468.1	AC096921.2	-0.69041	6.87316	38.4696	2.08e-09	2.19e-08
ENSG00000287808.1	AL355999.1	0.649604	5.84155	38.1185	2.37e-09	2.49e-08
ENSG00000263080.1	AC009121.3	0.825641	4.67948	37.6268	2.68e-09	2.81e-08
ENSG00000269386.5	RAB11B-AS1	-0.60918	7.60824	37.8984	2.71e-09	2.83e-08
ENSG00000260000.2	AL133338.1	0.621227	7.42362	37.8617	2.75e-09	2.86e-08
ENSG00000203999.9	LINC01270	0.899668	8.66734	37.8494	2.77e-09	2.88e-08
ENSG00000269982.1	AC018809.2	-0.45427	8.08701	37.7832	2.85e-09	2.96e-08
ENSG00000166770.11	ZNF667-AS1	0.993587	9.17377	37.7373	2.92e-09	3.01e-08
ENSG00000233030.2	AC243772.2	1.08878	5.58969	37.6066	2.92e-09	3.01e-08
ENSG00000230798.5	FOXD3-AS1	1.71729	7.23089	37.6336	3.02e-09	3.09e-08
ENSG00000233968.7	AL157895.1	-1.01004	6.28639	37.6153	3.01e-09	3.09e-08
ENSG00000260329.1	AC007541.1	0.669883	6.72424	37.3394	3.45e-09	3.52e-08
ENSG00000257913.2	DDN-AS1	0.718336	5.45449	37.1975	3.52e-09	3.58e-08
ENSG00000285725.1	AC004967.2	0.723555	6.44229	37.2022	3.65e-09	3.7e-08
ENSG00000228427.3	AL590764.1	-0.92072	6.19841	37.1189	3.77e-09	3.81e-08
ENSG00000263766.5	AC025682.1	0.576035	4.89181	36.9152	3.84e-09	3.87e-08
ENSG00000225506.2	CYP4A22-AS1	0.901619	5.24294	36.8434	4.05e-09	4.07e-08
ENSG00000286285.1	AL138778.1	-0.98054	4.96096	36.7998	4.05e-09	4.07e-08
ENSG00000270504.1	AL391422.4	0.8465	9.53305	36.8961	4.26e-09	4.27e-08
ENSG00000258708.1	SLC25A21-AS1	0.764603	7.91363	36.6154	4.82e-09	4.82e-08
ENSG00000178803.12	ADORA2A-AS1	1.09287	5.70662	36.5026	4.85e-09	4.83e-08
ENSG00000254703.2	SENCR	-0.81999	6.05415	36.4923	4.98e-09	4.95e-08
ENSG00000235903.9	CPB2-AS1	1.26807	6.24095	36.0863	5.97e-09	5.91e-08
ENSG00000225096.3	AL445250.1	1.5696	7.03343	36.0872	6.06e-09	5.98e-08
ENSG00000232671.6	ZNF687-AS1	0.802836	4.80728	35.7683	6.38e-09	6.28e-08
ENSG00000236283.5	AC019197.1	1.30469	6.77031	35.9549	6.42e-09	6.3e-08
ENSG00000246982.7	Z84485.1	0.724366	6.60075	35.8391	6.77e-09	6.61e-08
ENSG00000272933.1	AL391121.1	-0.71859	8.47722	35.8709	6.76e-09	6.61e-08
ENSG00000288663.1	AC073611.1	0.595065	5.96753	35.7957	6.81e-09	6.63e-08
ENSG00000250764.1	AC025178.1	0.67398	5.54267	35.7018	6.98e-09	6.78e-08
ENSG00000224897.8	POT1-AS1	1.00232	7.51453	35.7707	7.05e-09	6.83e-08
ENSG00000263011.1	AC108134.4	-0.77029	4.89761	35.5111	7.29e-09	7.04e-08
ENSG00000181798.3	LINC00471	0.686716	5.77312	35.5572	7.53e-09	7.25e-08
ENSG00000260233.3	ZNRD2-AS1	0.451168	7.58393	35.6079	7.6e-09	7.3e-08
ENSG00000225194.3	LINC00092	-0.88994	6.4133	35.5517	7.69e-09	7.37e-08
ENSG00000247092.7	SNHG10	0.509731	8.34495	35.5399	7.86e-09	7.5e-08
ENSG00000255248.9	MIR100HG	-0.97489	10.6115	35.5399	7.87e-09	7.5e-08
ENSG00000234184.6	LINC01781	-1.34847	5.87298	35.4043	8.05e-09	7.66e-08
ENSG00000260423.2	LINC02367	0.985839	6.38948	35.3799	8.29e-09	7.86e-08
ENSG00000287238.1	AP002954.2	1.58271	5.81346	35.2214	8.63e-09	8.16e-08
ENSG00000231327.1	LINC01816	0.989352	6.56353	35.2147	8.97e-09	8.46e-08
ENSG00000248810.2	LINC02432	1.74661	7.42339	35.2085	9.05e-09	8.52e-08
ENSG00000287574.1	AC004938.2	0.647058	5.637	35.1276	9.11e-09	8.54e-08
ENSG00000268119.6	AC010615.2	1.20553	8.78964	35.1474	9.39e-09	8.79e-08
ENSG00000204380.4	PKP4-AS1	1.25335	7.46067	34.9595	1.02e-08	9.49e-08
ENSG00000269397.1	AC011503.2	0.828152	7.23353	34.9259	1.03e-08	9.61e-08
ENSG00000232995.7	RGS5	0.546894	6.78402	34.8745	1.05e-08	9.78e-08
ENSG00000221990.4	EXOC3-AS1	0.700346	9.03684	34.7948	1.1e-08	1.02e-07
ENSG00000273162.1	AL133215.2	0.694451	5.55002	34.6909	1.11e-08	1.02e-07
ENSG00000278811.4	LINC00624	0.990938	7.18847	34.7652	1.11e-08	1.02e-07
ENSG00000248309.7	MEF2C-AS1	-0.93502	6.39849	34.7255	1.12e-08	1.03e-07
ENSG00000278175.4	GLIDR	-0.59846	5.97018	34.5864	1.18e-08	1.08e-07
ENSG00000272081.1	AC008972.2	-0.78524	6.71332	34.5967	1.19e-08	1.09e-07
ENSG00000256433.3	AC005840.2	0.708133	6.71437	34.4224	1.29e-08	1.18e-07
ENSG00000276851.1	AC002401.4	-1.52914	6.56545	34.3293	1.34e-08	1.22e-07
ENSG00000232415.1	ELN-AS1	-1.04165	6.73744	34.3227	1.35e-08	1.22e-07
ENSG00000265688.2	MAFG-DT	0.719605	9.58085	34.3504	1.35e-08	1.22e-07
ENSG00000245146.7	MALINC1	-0.92048	8.70264	34.3252	1.36e-08	1.23e-07
ENSG00000272476.1	AL024507.2	0.601281	6.21084	34.2701	1.37e-08	1.24e-07
ENSG00000231028.9	LINC00271	-0.68317	6.74438	34.1534	1.46e-08	1.31e-07
ENSG00000233539.5	AC011294.1	1.38459	7.19003	34.0677	1.52e-08	1.36e-07
ENSG00000188185.13	LINC00265	0.557742	9.13018	34.0698	1.53e-08	1.37e-07
ENSG00000274372.5	LINC02804	0.813951	5.27051	33.9362	1.54e-08	1.37e-07
ENSG00000266903.2	AC243964.3	0.868902	7.07001	34.0021	1.57e-08	1.4e-07
ENSG00000229043.3	ZFAND2A-DT	0.56657	9.2279	33.9725	1.6e-08	1.42e-07
ENSG00000223914.4	LINC02471	-1.77709	7.03766	33.8795	1.65e-08	1.46e-07
ENSG00000260259.1	LINC02166	-0.789	6.04996	33.8576	1.65e-08	1.46e-07
ENSG00000286449.1	AC016590.4	1.62159	7.44075	33.8371	1.69e-08	1.49e-07
ENSG00000254389.3	RHPN1-AS1	0.693138	8.03551	33.819	1.72e-08	1.51e-07
ENSG00000227953.7	LINC01341	0.96932	6.0684	33.7498	1.73e-08	1.51e-07
ENSG00000260005.6	AC027601.1	0.690184	6.04773	33.7385	1.74e-08	1.52e-07
ENSG00000270659.1	AC079610.1	0.674643	6.01505	33.725	1.75e-08	1.53e-07
ENSG00000287260.1	AL357075.3	1.04063	5.51467	33.5712	1.83e-08	1.59e-07
ENSG00000250546.6	AC079160.1	1.90004	5.99333	33.5576	1.85e-08	1.6e-07
ENSG00000264456.1	AC138207.4	0.483453	7.56956	33.6388	1.86e-08	1.61e-07
ENSG00000214783.9	POLR2J4	0.547003	7.27966	33.5747	1.91e-08	1.65e-07
ENSG00000273374.1	AC069222.1	0.759872	4.82472	33.3078	1.98e-08	1.71e-07
ENSG00000188242.4	PP7080	0.744406	5.0563	33.2521	2.08e-08	1.78e-07
ENSG00000262410.1	AC024361.1	0.703304	6.03346	33.3496	2.08e-08	1.78e-07
ENSG00000272512.1	AL645608.7	1.01511	7.24441	33.2804	2.19e-08	1.87e-07
ENSG00000285410.1	GABPB1-IT1	-0.34861	9.98958	33.279	2.2e-08	1.88e-07
ENSG00000259974.3	LINC00261	-1.57391	11.0407	33.2574	2.22e-08	1.89e-07
ENSG00000254973.2	AC105219.3	0.797734	7.0109	33.2208	2.24e-08	1.9e-07
ENSG00000238164.6	TNFRSF14-AS1	-0.8864	9.01681	33.2261	2.25e-08	1.91e-07
ENSG00000274667.1	AC090517.2	0.666136	5.709	33.0811	2.33e-08	1.97e-07
ENSG00000271151.1	AC016737.1	0.680514	5.60367	33.0612	2.34e-08	1.97e-07
ENSG00000281189.1	GHET1	0.711923	6.25777	33.0483	2.4e-08	2.02e-07
ENSG00000226026.6	AC092802.1	-0.9394	5.5056	32.9876	2.41e-08	2.02e-07
ENSG00000225855.7	RUSC1-AS1	0.59668	9.02398	33.0679	2.42e-08	2.03e-07
ENSG00000215424.10	MCM3AP-AS1	0.493915	8.78949	33.035	2.46e-08	2.05e-07
ENSG00000258752.2	AL357093.2	-1.55586	7.34731	32.9603	2.53e-08	2.11e-07
ENSG00000233230.1	AC079807.1	0.512929	5.83633	32.8503	2.61e-08	2.17e-07
ENSG00000267248.3	AC025048.2	0.508174	5.95826	32.7992	2.68e-08	2.22e-07
ENSG00000225706.2	PTPRD-AS1	-0.94523	5.36076	32.7257	2.7e-08	2.23e-07
ENSG00000285872.1	AC007240.3	0.849084	6.53036	32.7672	2.74e-08	2.27e-07
ENSG00000203709.12	MIR29B2CHG	-1.10045	9.98943	32.7774	2.77e-08	2.28e-07
ENSG00000283828.1	AL137002.2	0.857994	5.59804	32.6733	2.79e-08	2.29e-07
ENSG00000277142.1	LINC00235	0.635191	6.5077	32.6335	2.92e-08	2.39e-07
ENSG00000255568.3	BRWD1-AS2	0.67156	5.89746	32.5712	2.96e-08	2.42e-07
ENSG00000261840.3	AC093249.6	0.637287	5.67058	32.5441	2.98e-08	2.43e-07
ENSG00000225439.3	BOLA3-AS1	0.729926	8.07387	32.5948	3.01e-08	2.45e-07
ENSG00000225472.2	AL136366.1	1.11523	5.23891	32.4288	3.05e-08	2.46e-07
ENSG00000267191.2	AC006213.3	0.950388	5.32642	32.4562	3.04e-08	2.46e-07
ENSG00000270332.2	SMC2-AS1	-1.01354	5.51213	32.477	3.05e-08	2.46e-07
ENSG00000287336.1	AL137157.1	-1.02514	5.19035	32.3486	3.18e-08	2.56e-07
ENSG00000203650.9	LINC01285	1.20317	7.88899	32.4407	3.22e-08	2.59e-07
ENSG00000242808.10	SOX2-OT	0.953534	7.06913	32.3917	3.28e-08	2.64e-07
ENSG00000255100.1	AP003119.2	1.0123	5.37412	32.2719	3.31e-08	2.65e-07
ENSG00000225177.6	AL590617.2	0.542913	7.57337	32.3357	3.38e-08	2.7e-07
ENSG00000270571.2	AC007681.1	1.29692	7.70735	32.2813	3.46e-08	2.76e-07
ENSG00000230587.2	LINC02580	-0.69985	5.53427	32.195	3.49e-08	2.78e-07
ENSG00000284966.3	AL138689.2	-1.17972	5.8167	32.1433	3.59e-08	2.85e-07
ENSG00000245281.8	AC124242.1	-0.61549	6.76086	32.1482	3.67e-08	2.9e-07
ENSG00000251350.2	LINC02475	1.77144	6.35944	32.0371	3.78e-08	2.99e-07
ENSG00000228010.6	AC073343.2	0.690688	4.85464	31.8632	3.89e-08	3.07e-07
ENSG00000281344.1	HELLPAR	0.906926	6.90051	31.9807	3.96e-08	3.12e-07
ENSG00000288156.1	AC104530.1	-0.7423	7.24496	31.8691	4.18e-08	3.29e-07
ENSG00000260604.2	AL590004.3	1.56995	8.2245	31.8391	4.25e-08	3.33e-07
ENSG00000255197.6	AC090559.1	-0.73405	9.09254	31.786	4.37e-08	3.41e-07
ENSG00000269054.2	AC012313.6	-0.54331	6.08962	31.7098	4.44e-08	3.47e-07
ENSG00000277200.1	AC005696.4	1.29296	5.93981	31.6496	4.5e-08	3.51e-07
ENSG00000273372.1	SFTPD-AS1	-1.12516	6.37061	31.5856	4.71e-08	3.66e-07
ENSG00000282508.2	LINC01002	0.535349	7.2136	31.5525	4.84e-08	3.75e-07
ENSG00000235652.9	FBXO30-DT	-0.47253	8.34739	31.5016	4.97e-08	3.85e-07
ENSG00000180769.10	WDFY3-AS2	-0.61814	8.53835	31.4533	5.09e-08	3.93e-07
ENSG00000224259.7	LINC01133	-1.98704	8.99122	31.3418	5.35e-08	4.12e-07
ENSG00000255337.1	AP001830.1	0.631388	6.53538	31.3116	5.37e-08	4.13e-07
ENSG00000273064.1	AC017083.1	0.780259	4.64369	31.0987	5.44e-08	4.17e-07
ENSG00000225138.8	SLC9A3-AS1	0.8907	9.84939	31.2251	5.65e-08	4.33e-07
ENSG00000250978.5	AC079467.1	-1.5228	7.09527	31.1207	5.88e-08	4.49e-07
ENSG00000253395.1	AP003469.2	0.919318	5.42776	31.0108	5.97e-08	4.55e-07
ENSG00000272491.1	AL109659.2	-0.91903	4.65762	30.8899	6.02e-08	4.58e-07
ENSG00000186615.11	KTN1-AS1	0.638199	7.82271	30.9947	6.27e-08	4.76e-07
ENSG00000225431.1	LINC01671	-1.24924	8.73365	30.9383	6.45e-08	4.88e-07
ENSG00000267321.3	SNHG30	0.589964	9.52396	30.8437	6.74e-08	5.09e-07
ENSG00000272189.1	AL024508.1	0.863267	7.09719	30.7732	6.92e-08	5.22e-07
ENSG00000286646.1	AL121933.2	-0.91507	7.34858	30.72	7.11e-08	5.35e-07
ENSG00000189419.8	SPATA41	-0.72145	6.66948	30.6832	7.2e-08	5.4e-07
ENSG00000245275.8	SAP30L-AS1	-0.6632	8.34035	30.6657	7.31e-08	5.48e-07
ENSG00000258521.1	AL157871.2	0.910329	5.51139	30.4116	7.91e-08	5.92e-07
ENSG00000259802.1	AC012640.2	0.774706	7.78673	30.4811	7.95e-08	5.93e-07
ENSG00000287110.1	AC112484.5	0.85598	5.40626	30.3878	7.97e-08	5.94e-07
ENSG00000203876.10	ADD3-AS1	-0.70741	4.93213	30.2907	8.17e-08	6.07e-07
ENSG00000285693.1	AP002381.2	0.534415	6.60689	30.3897	8.24e-08	6.11e-07
ENSG00000233922.3	LINC01694	1.30204	7.74744	30.2928	8.67e-08	6.41e-07
ENSG00000272777.1	AC019131.2	-0.45788	6.36358	30.1906	9.01e-08	6.66e-07
ENSG00000272347.1	AC116351.2	1.10208	5.64894	30.1326	9.03e-08	6.66e-07
ENSG00000268584.1	AC073389.1	0.519364	5.65273	30.0558	9.43e-08	6.94e-07
ENSG00000286545.1	AC092645.2	0.711607	6.89427	29.9963	9.91e-08	7.27e-07
ENSG00000275888.1	AC132872.3	0.633989	6.85908	29.9914	9.93e-08	7.27e-07
ENSG00000236137.1	AL445231.1	0.588528	5.36843	29.8345	1.03e-07	7.55e-07
ENSG00000255052.5	FAM66D	-0.73656	6.27868	29.8879	1.04e-07	7.55e-07
ENSG00000262712.1	AC012676.1	0.646443	5.68309	29.8496	1.04e-07	7.56e-07
ENSG00000227885.3	AL590652.1	0.614504	7.31813	29.8494	1.06e-07	7.73e-07
ENSG00000281383.1	FP671120.7	-1.11668	6.25094	29.8105	1.07e-07	7.74e-07
ENSG00000287431.1	AC027601.5	0.635265	7.38028	29.8402	1.07e-07	7.74e-07
ENSG00000228412.9	LNC-LBCS	-0.93342	7.20823	29.8284	1.07e-07	7.75e-07
ENSG00000264769.1	AC145207.8	0.842642	4.90973	29.6717	1.08e-07	7.8e-07
ENSG00000226332.2	AL354836.1	0.716376	7.54945	29.7326	1.12e-07	8.08e-07
ENSG00000258844.2	AL162511.1	-1.4874	8.71093	29.6943	1.15e-07	8.23e-07
ENSG00000272931.1	AC099568.2	0.616617	5.67207	29.4947	1.22e-07	8.77e-07
ENSG00000272375.1	AC026979.3	-0.56465	4.61738	29.3574	1.24e-07	8.85e-07
ENSG00000266983.1	AC011444.1	0.699179	4.89756	29.3691	1.25e-07	8.92e-07
ENSG00000254461.1	AP001107.4	0.644761	5.28247	29.3256	1.31e-07	9.29e-07
ENSG00000170161.7	AL512625.1	-0.61688	5.47071	29.3215	1.32e-07	9.39e-07
ENSG00000272455.1	MRPL20-DT	0.452625	8.04226	29.3824	1.33e-07	9.4e-07
ENSG00000227354.7	RBM26-AS1	-0.56925	7.71097	29.2934	1.38e-07	9.77e-07
ENSG00000254369.6	HOXA-AS3	1.0622	5.14462	29.068	1.45e-07	1.03e-06
ENSG00000197332.9	AC008543.1	0.6586	4.70582	28.9929	1.47e-07	1.04e-06
ENSG00000270195.2	AC016773.1	0.639107	5.45761	29.0599	1.49e-07	1.05e-06
ENSG00000287430.1	AL136090.2	1.25224	5.66759	29.0098	1.52e-07	1.07e-06
ENSG00000230844.3	ZNF674-AS1	0.442107	8.60569	29.0532	1.55e-07	1.08e-06
ENSG00000260807.7	CEROX1	-1.06273	7.63152	29.0227	1.56e-07	1.09e-06
ENSG00000261183.5	SPINT1-AS1	-0.68451	9.53858	29.0328	1.56e-07	1.09e-06
ENSG00000224914.4	LINC00863	-0.4313	8.13407	29.0062	1.58e-07	1.1e-06
ENSG00000270681.1	AC095055.1	-0.65027	5.70838	28.9382	1.59e-07	1.11e-06
ENSG00000231185.7	SPRY4-AS1	-0.81	6.79386	28.9232	1.63e-07	1.13e-06
ENSG00000271833.1	AL445222.1	0.488408	5.5451	28.823	1.67e-07	1.16e-06
ENSG00000249825.6	THBS4-AS1	-0.8778	5.86219	28.8208	1.69e-07	1.17e-06
ENSG00000267342.1	AC087289.2	0.482101	5.37216	28.763	1.71e-07	1.18e-06
ENSG00000278035.1	AL121895.2	-0.77096	4.75593	28.6193	1.77e-07	1.22e-06
ENSG00000272791.1	AC073389.3	0.628887	5.84201	28.673	1.81e-07	1.24e-06
ENSG00000259153.2	AC004816.1	0.753656	9.10414	28.6507	1.87e-07	1.28e-06
ENSG00000258824.2	AL122035.1	-0.55369	4.81292	28.4516	1.92e-07	1.32e-06
ENSG00000287097.1	AL590550.1	1.35047	5.6699	28.503	1.93e-07	1.32e-06
ENSG00000261326.4	LINC01355	0.529876	9.23764	28.551	1.95e-07	1.33e-06
ENSG00000261008.7	LINC01572	0.767361	6.86154	28.4035	2.08e-07	1.42e-06
ENSG00000224817.2	AC010789.1	1.89868	7.30305	28.3543	2.12e-07	1.44e-06
ENSG00000233237.8	LINC00472	-1.01489	8.96909	28.3624	2.13e-07	1.45e-06
ENSG00000288096.1	AC109322.2	0.770076	5.54154	28.0943	2.34e-07	1.59e-06
ENSG00000249602.1	AL589765.4	0.705291	6.47085	28.0862	2.4e-07	1.62e-06
ENSG00000232386.9	AC015712.1	0.859982	5.57534	28.0308	2.42e-07	1.63e-06
ENSG00000260279.4	AC137932.1	-0.756	8.32616	28.0814	2.43e-07	1.64e-06
ENSG00000264577.1	AC010761.1	0.497399	6.9513	28.0659	2.44e-07	1.64e-06
ENSG00000235726.7	AC010148.1	0.985982	5.95309	27.9897	2.49e-07	1.67e-06
ENSG00000225535.7	LINC01393	0.995672	5.61673	27.9629	2.49e-07	1.67e-06
ENSG00000261798.1	AL033527.2	0.784279	4.68454	27.6768	2.73e-07	1.82e-06
ENSG00000251136.9	AF117829.1	0.48264	9.90936	27.7286	2.87e-07	1.91e-06
ENSG00000225880.5	LINC00115	0.495767	6.04067	27.6355	2.95e-07	1.96e-06
ENSG00000280693.2	SH3PXD2A-AS1	-1.39439	7.12817	27.6251	3e-07	1.99e-06
ENSG00000232044.7	SILC1	-1.56813	6.07188	27.5771	3.01e-07	2e-06
ENSG00000251602.7	AL928654.1	0.660066	7.95641	27.5797	3.07e-07	2.03e-06
ENSG00000237753.2	AC079922.2	0.471107	7.54241	27.5456	3.12e-07	2.06e-06
ENSG00000277351.1	AC013553.3	-0.75569	4.78774	27.4179	3.12e-07	2.06e-06
ENSG00000224137.1	LINC01857	-0.94106	6.7516	27.436	3.27e-07	2.15e-06
ENSG00000284693.1	LINC02606	-0.53432	6.75594	27.328	3.44e-07	2.26e-06
ENSG00000272872.1	AP000525.1	1.0304	4.93838	27.1991	3.46e-07	2.27e-06
ENSG00000245468.4	LINC02447	-0.74885	5.51911	27.2447	3.5e-07	2.29e-06
ENSG00000276529.1	AP001505.1	0.653145	7.35917	27.2973	3.5e-07	2.29e-06
ENSG00000271335.6	AL117336.2	0.475004	7.32761	27.2308	3.61e-07	2.36e-06
ENSG00000226609.2	AL390067.1	-0.63948	5.1498	27.1335	3.64e-07	2.37e-06
ENSG00000273771.1	AC024337.2	-0.77824	4.74161	27.0833	3.64e-07	2.37e-06
ENSG00000286289.1	AL133482.1	-0.75952	7.43556	27.2061	3.66e-07	2.37e-06
ENSG00000276980.1	AC008760.2	1.36472	8.3311	27.1951	3.68e-07	2.38e-06
ENSG00000256948.1	AC026369.3	-1.13825	6.04124	27.1548	3.69e-07	2.39e-06
ENSG00000269486.2	ERVK9-11	0.74549	4.92768	27.0189	3.79e-07	2.44e-06
ENSG00000237015.1	AL031186.1	0.57969	5.35308	27.0527	3.81e-07	2.45e-06
ENSG00000242086.8	MUC20-OT1	0.527944	10.7494	27.0498	3.95e-07	2.54e-06
ENSG00000273270.1	AC090114.2	0.428423	9.97317	26.9354	4.17e-07	2.67e-06
ENSG00000286724.1	AL732509.1	-0.41315	6.80834	26.8761	4.26e-07	2.73e-06
ENSG00000236304.1	AP001189.1	-0.78376	5.43774	26.7785	4.35e-07	2.78e-06
ENSG00000280739.3	EIF1B-AS1	-0.48319	7.77514	26.779	4.48e-07	2.86e-06
ENSG00000246731.3	MGC16275	-0.63962	5.8483	26.7372	4.49e-07	2.86e-06
ENSG00000226673.2	LINC01108	-1.82093	7.21378	26.7418	4.53e-07	2.88e-06
ENSG00000286223.1	AC064836.3	0.49844	6.56364	26.7342	4.54e-07	2.88e-06
ENSG00000255507.6	UVRAG-DT	0.722381	4.6465	26.5631	4.62e-07	2.93e-06
ENSG00000227959.1	AL451042.2	-0.71693	5.66875	26.6576	4.64e-07	2.94e-06
ENSG00000261188.1	Z95115.1	0.455251	8.27424	26.6289	4.81e-07	3.03e-06
ENSG00000270953.1	AC007938.3	0.544034	5.27365	26.5506	4.82e-07	3.04e-06
ENSG00000284738.1	AL358472.5	0.615779	5.18947	26.4706	4.98e-07	3.14e-06
ENSG00000275580.1	AC022306.2	-0.5309	6.32984	26.5255	5e-07	3.14e-06
ENSG00000230628.1	AL160408.3	1.37743	6.42091	26.507	5.02e-07	3.15e-06
ENSG00000264964.2	AP001033.1	0.697117	6.04836	26.499	5.03e-07	3.15e-06
ENSG00000276900.1	AC023157.2	0.694672	9.03427	26.4904	5.13e-07	3.21e-06
ENSG00000231993.1	EP300-AS1	-0.59787	6.00807	26.3821	5.32e-07	3.32e-06
ENSG00000245322.7	H2AZ1-DT	0.572162	5.33957	26.3473	5.32e-07	3.32e-06
ENSG00000228801.6	AC064807.1	0.534114	9.67289	26.4044	5.35e-07	3.32e-06
ENSG00000240449.1	REPIN1-AS1	0.472084	6.0847	26.3486	5.41e-07	3.36e-06
ENSG00000266783.1	AP005136.3	0.577569	5.47192	26.3053	5.45e-07	3.37e-06
ENSG00000268204.1	AC008763.1	0.758349	5.90899	26.3067	5.5e-07	3.4e-06
ENSG00000281357.3	ARRDC3-AS1	-0.68993	6.25986	26.2551	5.67e-07	3.5e-06
ENSG00000273344.1	PAXIP1-AS1	0.428123	9.92662	26.27	5.7e-07	3.51e-06
ENSG00000261253.2	AC137932.2	-1.01885	5.98233	26.1608	5.9e-07	3.63e-06
ENSG00000246898.1	LINC00920	-0.78545	7.26761	26.1831	5.92e-07	3.63e-06
ENSG00000265750.1	AC090772.3	1.13537	5.8628	26.0815	6.09e-07	3.73e-06
ENSG00000260810.1	AL135818.2	-0.82859	5.54669	26.0632	6.12e-07	3.75e-06
ENSG00000276317.1	AL357033.3	-0.77816	7.03546	26.1016	6.14e-07	3.75e-06
ENSG00000287837.1	AL590064.1	0.761591	8.24039	26.0987	6.17e-07	3.76e-06
ENSG00000238045.9	AC009133.1	-0.83154	8.73272	26.0889	6.2e-07	3.77e-06
ENSG00000259994.1	AL353796.1	0.418809	7.21467	26.0802	6.21e-07	3.77e-06
ENSG00000249492.2	AC114956.2	0.469818	6.05312	25.9968	6.39e-07	3.88e-06
ENSG00000229619.4	MBNL1-AS1	-0.60618	8.2128	26.011	6.43e-07	3.9e-06
ENSG00000263301.1	AC113189.3	1.00433	6.20054	25.8392	6.88e-07	4.16e-06
ENSG00000280916.2	FOXCUT	1.22605	5.62674	25.7664	7.01e-07	4.23e-06
ENSG00000253552.8	HOXA-AS2	0.775507	8.40313	25.8099	7.07e-07	4.26e-06
ENSG00000229109.2	AL137847.1	-0.68448	5.44154	25.746	7.1e-07	4.27e-06
ENSG00000234171.3	RNASEH1-AS1	0.556324	9.29536	25.7893	7.15e-07	4.29e-06
ENSG00000254533.1	AF186192.1	0.990933	5.11084	25.6841	7.18e-07	4.3e-06
ENSG00000284543.1	LINC01226	1.0664	6.81452	25.7109	7.36e-07	4.41e-06
ENSG00000243224.1	AC006252.1	0.520653	5.38978	25.6193	7.52e-07	4.5e-06
ENSG00000255571.9	MIR9-3HG	1.27672	8.72595	25.5884	7.85e-07	4.69e-06
ENSG00000272468.1	AL021807.1	1.04802	5.94006	25.5284	7.93e-07	4.72e-06
ENSG00000254810.1	AP001189.3	-0.80104	5.6771	25.499	8.03e-07	4.77e-06
ENSG00000273733.1	AC011472.4	-0.53905	5.06204	25.4611	8.03e-07	4.77e-06
ENSG00000286443.1	AC091178.2	0.738325	5.42382	25.4438	8.17e-07	4.84e-06
ENSG00000271643.2	AC112220.2	-0.4102	8.92015	25.4956	8.21e-07	4.86e-06
ENSG00000247137.9	AP000873.2	0.479259	7.69063	25.4871	8.23e-07	4.86e-06
ENSG00000267751.5	AC009005.1	0.777175	6.85152	25.3885	8.59e-07	5.07e-06
ENSG00000270557.1	AC013731.1	0.577637	5.34805	25.3234	8.64e-07	5.09e-06
ENSG00000273203.1	AC006946.2	1.06765	6.39132	25.3237	8.81e-07	5.18e-06
ENSG00000284968.1	AC093827.4	-0.43017	7.66976	25.3022	8.98e-07	5.27e-06
ENSG00000245556.3	SCAMP1-AS1	-0.4067	9.51057	25.2993	9.01e-07	5.28e-06
ENSG00000248636.7	AC002070.1	-0.84297	6.48359	25.2659	9.08e-07	5.31e-06
ENSG00000249572.1	AC034231.1	0.632123	6.1967	25.2144	9.27e-07	5.41e-06
ENSG00000231057.4	AC096637.2	-1.15244	5.74336	25.18	9.33e-07	5.44e-06
ENSG00000205853.12	RFPL3S	0.620324	4.79893	25.1	9.38e-07	5.46e-06
ENSG00000182257.8	PRR34	-0.49585	5.93759	25.1502	9.53e-07	5.54e-06
ENSG00000228775.8	WEE2-AS1	-0.53176	7.40083	25.1517	9.64e-07	5.59e-06
ENSG00000215022.7	AL008729.1	0.562064	6.47523	25.1261	9.7e-07	5.62e-06
ENSG00000287134.1	AC106845.1	-0.92658	6.44952	25.1161	9.74e-07	5.63e-06
ENSG00000232352.1	SEMA3B-AS1	-0.69319	5.50227	25.062	9.84e-07	5.68e-06
ENSG00000263847.1	AP005899.1	0.692206	5.66913	24.9173	1.06e-06	6.09e-06
ENSG00000245970.2	AP003352.1	0.441681	6.97926	24.9335	1.07e-06	6.14e-06
ENSG00000273100.1	AL596442.2	0.94168	5.41836	24.6716	1.18e-06	6.77e-06
ENSG00000276698.1	AL136295.6	0.42163	6.22162	24.6967	1.19e-06	6.81e-06
ENSG00000267259.1	ERVE-1	-0.85044	7.17558	24.69	1.2e-06	6.87e-06
ENSG00000230257.5	NFE4	1.86186	7.76606	24.6848	1.2e-06	6.87e-06
ENSG00000272463.1	AL357054.4	-0.72033	6.92228	24.6227	1.24e-06	7.06e-06
ENSG00000247121.7	AC009126.1	-0.35244	6.64621	24.565	1.27e-06	7.24e-06
ENSG00000267002.4	AC060780.1	0.348217	9.97423	24.4785	1.33e-06	7.57e-06
ENSG00000250519.7	AP002784.1	0.632883	7.51679	24.4373	1.35e-06	7.69e-06
ENSG00000268006.1	PTOV1-AS1	0.457951	6.47376	24.4064	1.37e-06	7.75e-06
ENSG00000272953.1	AC092171.4	0.637706	5.14222	24.2684	1.42e-06	8.04e-06
ENSG00000271868.1	AC114810.1	-0.76419	5.35651	24.2272	1.46e-06	8.25e-06
ENSG00000227036.8	LINC00511	0.710428	11.4018	24.2718	1.47e-06	8.29e-06
ENSG00000287189.1	AL121956.7	-1.41086	7.83076	24.2289	1.49e-06	8.43e-06
ENSG00000266256.3	LINC00683	-0.86362	6.91047	24.1823	1.52e-06	8.58e-06
ENSG00000228013.1	IL6R-AS1	-0.61702	5.63449	24.1393	1.53e-06	8.62e-06
ENSG00000226824.7	AC006001.2	0.433995	8.02608	24.151	1.55e-06	8.71e-06
ENSG00000274561.1	AC005332.3	0.50751	8.52557	24.1201	1.58e-06	8.83e-06
ENSG00000215374.6	FAM66B	-0.78805	6.37071	24.0376	1.63e-06	9.1e-06
ENSG00000176753.5	C15orf56	-0.59401	6.54311	24.0356	1.63e-06	9.11e-06
ENSG00000226674.11	TEX41	0.854919	6.76344	23.9699	1.68e-06	9.39e-06
ENSG00000249207.2	AC079921.1	0.669568	6.41224	23.9592	1.69e-06	9.4e-06
ENSG00000276334.1	AL133243.2	0.600389	7.39388	23.864	1.78e-06	9.88e-06
ENSG00000287855.1	AL023882.1	-0.6758	5.919	23.8296	1.79e-06	9.92e-06
ENSG00000273821.1	AL096828.3	0.665445	5.80986	23.8157	1.79e-06	9.94e-06
ENSG00000226137.5	BAIAP2-DT	-0.60202	12.6418	23.7778	1.86e-06	1.03e-05
ENSG00000230102.8	LINC02028	0.75147	5.7754	23.7392	1.86e-06	1.03e-05
ENSG00000274213.1	AC015912.3	0.718491	5.76648	23.7324	1.86e-06	1.03e-05
ENSG00000287920.1	AL022098.1	-1.0597	7.18912	23.7349	1.89e-06	1.04e-05
ENSG00000285744.1	AC083837.1	-0.65367	7.87998	23.7033	1.92e-06	1.06e-05
ENSG00000204706.14	MAMDC2-AS1	-0.74088	6.88004	23.6751	1.94e-06	1.06e-05
ENSG00000272720.1	AL022322.1	0.675705	7.17841	23.679	1.94e-06	1.06e-05
ENSG00000251138.7	LINC02882	1.29707	7.4755	23.6401	1.98e-06	1.08e-05
ENSG00000268471.6	MIR4453HG	0.305876	8.32717	23.6482	1.97e-06	1.08e-05
ENSG00000249669.10	CARMN	-0.74143	9.63222	23.5921	2.03e-06	1.11e-05
ENSG00000224699.9	LAMTOR5-AS1	0.404159	7.29362	23.5813	2.03e-06	1.11e-05
ENSG00000285280.2	AL390957.1	0.800488	6.09132	23.5595	2.04e-06	1.11e-05
ENSG00000273568.1	AC131009.3	0.52782	5.66986	23.5296	2.05e-06	1.11e-05
ENSG00000286681.1	AF235103.3	0.460739	6.97759	23.5509	2.06e-06	1.12e-05
ENSG00000287670.1	AC108479.1	0.693175	6.41815	23.5149	2.09e-06	1.13e-05
ENSG00000233791.5	LINC01136	0.931367	5.303	23.4233	2.13e-06	1.15e-05
ENSG00000226822.3	LINC02785	-0.79994	5.25309	23.4083	2.15e-06	1.16e-05
ENSG00000269924.1	AC024451.4	0.797036	5.06735	23.3359	2.21e-06	1.19e-05
ENSG00000229321.2	AC008269.1	-0.57845	5.42333	23.3444	2.23e-06	1.2e-05
ENSG00000271474.1	AC106881.1	-0.6148	5.62195	23.3493	2.24e-06	1.2e-05
ENSG00000269609.6	RPARP-AS1	-0.38672	10.3788	23.2899	2.34e-06	1.26e-05
ENSG00000287265.1	AL365272.1	-0.67121	6.65896	23.2359	2.39e-06	1.28e-05
ENSG00000247363.2	AC090061.1	0.671948	5.75338	23.2024	2.4e-06	1.29e-05
ENSG00000286129.1	AC245060.7	0.494157	5.8979	23.1959	2.42e-06	1.29e-05
ENSG00000286511.1	Z95118.2	-0.61476	4.99182	23.1205	2.45e-06	1.31e-05
ENSG00000255517.6	AP002748.4	0.470617	7.36828	23.1622	2.49e-06	1.32e-05
ENSG00000272143.1	FGF14-AS2	-0.72839	7.04101	23.1383	2.51e-06	1.34e-05
ENSG00000258875.6	AL135818.1	-0.60331	6.76216	23.1045	2.55e-06	1.35e-05
ENSG00000236144.8	TMEM147-AS1	0.418978	8.96179	23.0619	2.61e-06	1.39e-05
ENSG00000229272.2	AL157388.1	-0.78646	5.76607	22.9783	2.68e-06	1.42e-05
ENSG00000258867.6	LINC01146	0.934863	6.05895	22.9714	2.69e-06	1.42e-05
ENSG00000279968.3	CCDC28A-AS1	0.588093	5.63969	22.9194	2.75e-06	1.45e-05
ENSG00000255135.4	AP002360.1	0.551012	8.34504	22.9342	2.78e-06	1.46e-05
ENSG00000249395.4	CASC9	1.739	9.05212	22.9303	2.78e-06	1.46e-05
ENSG00000258810.1	AL133371.2	-0.66305	5.33036	22.8519	2.82e-06	1.48e-05
ENSG00000227189.2	AC092535.2	1.08197	5.07841	22.8088	2.84e-06	1.49e-05
ENSG00000267147.2	LINC01842	1.23801	6.0104	22.8475	2.85e-06	1.49e-05
ENSG00000288596.2	C8orf44	0.356179	8.46303	22.8676	2.87e-06	1.5e-05
ENSG00000270419.1	CAHM	0.531519	5.41795	22.6318	3.14e-06	1.64e-05
ENSG00000272183.1	AC005041.3	0.479409	5.85891	22.6244	3.18e-06	1.66e-05
ENSG00000269976.1	AC012065.2	0.814798	5.62185	22.5947	3.21e-06	1.67e-05
ENSG00000231563.2	AL139288.1	0.700842	5.58244	22.5875	3.22e-06	1.67e-05
ENSG00000277496.1	AL357033.4	-0.67751	9.30836	22.6052	3.25e-06	1.69e-05
ENSG00000233110.1	AC093797.1	-0.84368	5.67985	22.5521	3.28e-06	1.7e-05
ENSG00000225342.2	LRRK2-DT	-1.24168	9.77398	22.5614	3.32e-06	1.72e-05
ENSG00000275223.1	AL121906.2	0.713232	6.69349	22.5285	3.36e-06	1.74e-05
ENSG00000283696.1	AL592295.4	-0.4983	6.66629	22.4988	3.41e-06	1.76e-05
ENSG00000229539.1	PANK2-AS1	0.502605	6.03879	22.4788	3.42e-06	1.76e-05
ENSG00000246067.8	RAB30-DT	0.389218	9.57818	22.4991	3.42e-06	1.76e-05
ENSG00000255434.1	AP001922.6	-0.57952	4.65307	22.3702	3.47e-06	1.79e-05
ENSG00000268833.1	AC243967.2	-1.19004	6.11378	22.43	3.5e-06	1.8e-05
ENSG00000260563.3	AC132872.1	0.459242	8.42246	22.4087	3.57e-06	1.83e-05
ENSG00000266904.6	LINC00663	-0.41843	7.16517	22.3604	3.65e-06	1.87e-05
ENSG00000249628.3	LINC00942	1.89575	10.8795	22.3194	3.73e-06	1.91e-05
ENSG00000246763.7	RGMB-AS1	-0.54612	6.53922	22.2889	3.77e-06	1.92e-05
ENSG00000261360.1	AC010491.1	0.558265	5.6382	22.2609	3.77e-06	1.92e-05
ENSG00000235899.2	LINC01564	1.28838	6.97079	22.2804	3.78e-06	1.93e-05
ENSG00000236700.6	LINC01010	-0.88068	6.02869	22.2312	3.85e-06	1.96e-05
ENSG00000248538.8	AC022784.1	1.03561	8.22126	22.2461	3.86e-06	1.96e-05
ENSG00000226853.3	AC010894.1	0.676515	6.26826	22.1597	4e-06	2.03e-05
ENSG00000205086.8	C2orf91	-1.01977	5.28915	22.0567	4.12e-06	2.09e-05
ENSG00000227695.6	DNMBP-AS1	-0.81929	6.09529	22.0748	4.16e-06	2.1e-05
ENSG00000285796.1	AL162458.1	0.428761	8.63787	22.0965	4.15e-06	2.1e-05
ENSG00000273314.1	AC005229.4	0.44479	7.85549	22.0814	4.18e-06	2.11e-05
ENSG00000271857.1	AL096865.1	0.584242	5.61411	22.0351	4.21e-06	2.12e-05
ENSG00000239569.3	KMT2E-AS1	0.487938	8.17421	22.0574	4.23e-06	2.13e-05
ENSG00000287052.1	AC016240.1	-1.25516	5.4342	21.9155	4.42e-06	2.22e-05
ENSG00000272070.1	AC005618.1	0.761045	6.86448	21.9497	4.44e-06	2.23e-05
ENSG00000265791.1	AC127024.4	0.456732	5.38996	21.8976	4.48e-06	2.24e-05
ENSG00000259225.7	LINC02345	-0.89381	7.77358	21.9364	4.48e-06	2.24e-05
ENSG00000225914.3	TSBP1-AS1	0.833518	6.17124	21.8647	4.6e-06	2.3e-05
ENSG00000223797.6	ENTPD3-AS1	-0.43479	8.59432	21.8721	4.63e-06	2.31e-05
ENSG00000259943.1	AL050341.2	0.423207	9.26168	21.8306	4.72e-06	2.35e-05
ENSG00000224687.2	RASAL2-AS1	0.482743	6.48526	21.7909	4.78e-06	2.38e-05
ENSG00000262294.1	AC129507.2	-1.07072	6.9242	21.7926	4.79e-06	2.38e-05
ENSG00000262823.1	AC127521.1	-0.74494	6.6139	21.7792	4.82e-06	2.39e-05
ENSG00000265413.1	AP001094.2	-0.68876	5.67769	21.6925	4.97e-06	2.46e-05
ENSG00000272733.1	AP000345.2	0.822003	5.1714	21.6609	4.98e-06	2.46e-05
ENSG00000250237.1	AC010273.3	-0.85444	6.1771	21.6817	5.03e-06	2.48e-05
ENSG00000225806.8	AL121917.1	0.562122	6.31275	21.672	5.06e-06	2.49e-05
ENSG00000237017.1	AC245052.4	0.561442	5.77096	21.6474	5.09e-06	2.5e-05
ENSG00000263884.1	AP000845.1	0.505054	4.64572	21.5821	5.08e-06	2.5e-05
ENSG00000226562.4	CYP4F26P	1.28868	5.94593	21.6397	5.1e-06	2.5e-05
ENSG00000287886.1	AC005914.1	0.854549	4.88688	21.5721	5.14e-06	2.52e-05
ENSG00000286785.1	LINC01622	-0.9906	5.22634	21.5857	5.17e-06	2.53e-05
ENSG00000232973.13	CYP1B1-AS1	-0.69859	7.30715	21.5812	5.31e-06	2.6e-05
ENSG00000286830.1	AC105052.5	-1.08642	5.91207	21.5379	5.37e-06	2.62e-05
ENSG00000263293.2	THCAT158	-0.79644	5.62838	21.5245	5.38e-06	2.63e-05
ENSG00000174171.6	AC020659.1	-0.89553	6.25764	21.4809	5.54e-06	2.7e-05
ENSG00000247679.3	AC139795.2	-0.38484	8.32653	21.4553	5.66e-06	2.75e-05
ENSG00000274021.1	AC024909.1	-0.5109	6.16396	21.4295	5.68e-06	2.76e-05
ENSG00000272142.4	LYRM4-AS1	0.562241	8.0739	21.4195	5.75e-06	2.79e-05
ENSG00000272787.1	AC253536.6	0.52961	5.48705	21.38	5.76e-06	2.79e-05
ENSG00000234432.4	AC092171.3	0.678266	7.78933	21.4	5.81e-06	2.81e-05
ENSG00000267892.1	AC022144.1	0.679548	7.42617	21.3882	5.83e-06	2.82e-05
ENSG00000271270.7	TMCC1-AS1	0.418294	7.58011	21.3806	5.86e-06	2.83e-05
ENSG00000263276.1	AC020978.7	-0.57885	5.30877	21.3345	5.87e-06	2.83e-05
ENSG00000261655.1	AC100803.3	-0.62422	6.63561	21.3592	5.9e-06	2.84e-05
ENSG00000262580.5	AC087741.1	0.547008	8.67639	21.3586	5.93e-06	2.85e-05
ENSG00000261061.1	AC092718.4	0.549355	8.54431	21.3168	6.05e-06	2.9e-05
ENSG00000245812.3	LINC02202	-0.59716	4.8932	21.2313	6.1e-06	2.92e-05
ENSG00000228315.12	GUSBP11	0.483637	8.32095	21.2116	6.36e-06	3.04e-05
ENSG00000224609.8	HSD52	0.554265	5.27235	21.143	6.43e-06	3.07e-05
ENSG00000244625.7	MIATNB	-0.38283	8.55289	21.1746	6.48e-06	3.09e-05
ENSG00000245937.8	LINC01184	-0.34953	11.003	21.1712	6.49e-06	3.09e-05
ENSG00000255650.6	FAM222A-AS1	1.0656	5.57381	21.1152	6.54e-06	3.11e-05
ENSG00000232811.1	AL360270.1	0.564672	6.82666	21.0994	6.7e-06	3.18e-05
ENSG00000267523.1	AC008735.2	0.610035	7.0497	21.092	6.73e-06	3.19e-05
ENSG00000224621.1	AL451042.1	-0.70817	4.89326	21.0195	6.75e-06	3.2e-05
ENSG00000251365.4	LINC02236	0.772189	6.76419	21.0764	6.77e-06	3.2e-05
ENSG00000286989.1	AL691432.4	-0.76847	6.53638	21.0558	6.83e-06	3.23e-05
ENSG00000235560.4	AC002310.1	0.442645	6.98952	21.0193	6.97e-06	3.29e-05
ENSG00000244479.7	OR2A1-AS1	0.613081	5.71293	20.9944	6.97e-06	3.29e-05
ENSG00000274979.1	AC020656.2	-1.09922	6.29289	20.9261	7.25e-06	3.41e-05
ENSG00000269155.2	AL009178.2	-0.63319	6.17878	20.9228	7.26e-06	3.42e-05
ENSG00000268686.2	AC010643.1	0.968275	7.77465	20.8638	7.52e-06	3.53e-05
ENSG00000266402.3	SNHG25	0.656491	5.66067	20.8181	7.58e-06	3.56e-05
ENSG00000218357.3	LINC01644	-1.12947	6.81546	20.8273	7.63e-06	3.58e-05
ENSG00000261342.1	AC006538.1	0.694583	6.05112	20.7794	7.77e-06	3.63e-05
ENSG00000237928.6	NFIA-AS2	-0.79893	5.02308	20.7251	7.82e-06	3.65e-05
ENSG00000267288.2	AC138150.2	0.584863	5.77861	20.7559	7.83e-06	3.66e-05
ENSG00000226419.8	SLC16A1-AS1	0.624043	7.79931	20.732	8.02e-06	3.74e-05
ENSG00000242125.3	SNHG3	0.441891	11.3794	20.7154	8.1e-06	3.77e-05
ENSG00000264920.2	AC018521.5	-0.50883	8.34874	20.6479	8.36e-06	3.89e-05
ENSG00000263412.1	NFE2L1-DT	0.515453	5.98901	20.6028	8.46e-06	3.93e-05
ENSG00000269843.1	AC008537.2	-0.48145	5.53301	20.5173	8.77e-06	4.06e-05
ENSG00000279145.2	AC011912.1	-0.57088	5.47634	20.5155	8.77e-06	4.06e-05
ENSG00000214146.3	LINC02026	0.635083	6.18601	20.5188	8.83e-06	4.08e-05
ENSG00000203706.8	SERTAD4-AS1	-0.68304	8.33478	20.5293	8.85e-06	4.09e-05
ENSG00000186235.11	LINC02610	0.811708	6.55723	20.449	9.16e-06	4.22e-05
ENSG00000224307.2	AL161785.1	-0.71138	7.62064	20.4522	9.18e-06	4.23e-05
ENSG00000228242.6	XPC-AS1	-0.40182	7.27425	20.4083	9.38e-06	4.31e-05
ENSG00000259953.2	AL138756.1	-0.37802	9.81813	20.3315	9.75e-06	4.48e-05
ENSG00000241158.7	ADAMTS9-AS1	-0.7859	6.43237	20.2739	9.97e-06	4.57e-05
ENSG00000223511.7	AL683807.1	0.777685	5.82595	20.2285	1.01e-05	4.64e-05
ENSG00000283445.1	AL136985.3	-0.8401	5.46642	20.1482	1.05e-05	4.79e-05
ENSG00000175611.12	LINC00476	-0.3816	8.1973	20.0572	1.11e-05	5.09e-05
ENSG00000234694.1	AL139289.1	0.641122	6.7772	20.0072	1.14e-05	5.19e-05
ENSG00000236540.7	AC006547.1	0.36864	6.79042	20.0065	1.14e-05	5.19e-05
ENSG00000231609.7	AC007098.1	0.582594	5.60458	19.9588	1.15e-05	5.24e-05
ENSG00000263089.1	AC007114.2	-0.82719	5.40862	19.9157	1.17e-05	5.33e-05
ENSG00000241313.3	WWTR1-AS1	0.539398	5.19009	19.8983	1.18e-05	5.34e-05
ENSG00000235532.1	LINC00402	-0.98532	5.08691	19.8758	1.18e-05	5.37e-05
ENSG00000243836.5	WDR86-AS1	1.10476	9.76915	19.8953	1.21e-05	5.46e-05
ENSG00000284237.1	LINC02767	-0.58392	6.36433	19.8751	1.21e-05	5.48e-05
ENSG00000226800.5	CACTIN-AS1	0.537803	4.54806	19.7804	1.22e-05	5.51e-05
ENSG00000259275.4	AC087477.2	-0.56073	6.40384	19.7943	1.26e-05	5.68e-05
ENSG00000287445.1	AC092803.3	0.599943	5.48904	19.7247	1.29e-05	5.81e-05
ENSG00000278192.1	AL118505.1	-0.72497	6.27573	19.7373	1.29e-05	5.82e-05
ENSG00000273008.1	AC010864.1	0.389611	5.65185	19.7198	1.3e-05	5.83e-05
ENSG00000272829.1	AC002470.1	0.558888	5.4223	19.6831	1.31e-05	5.9e-05
ENSG00000240291.1	AL450384.2	0.48458	6.92404	19.5768	1.4e-05	6.29e-05
ENSG00000287721.1	AC061975.8	0.532145	5.31937	19.4993	1.43e-05	6.42e-05
ENSG00000272583.1	AL592494.2	0.803065	5.03008	19.4418	1.46e-05	6.54e-05
ENSG00000261159.1	AC112484.3	0.788096	5.18392	19.437	1.47e-05	6.58e-05
ENSG00000204581.3	ACOXL-AS1	-0.72357	7.39009	19.4381	1.5e-05	6.7e-05
ENSG00000258526.7	AL049828.1	0.713914	6.35284	19.4309	1.5e-05	6.7e-05
ENSG00000287710.1	AC067852.5	0.519485	5.57437	19.3693	1.54e-05	6.84e-05
ENSG00000283674.3	AC068587.4	-0.69433	6.61158	19.3584	1.56e-05	6.93e-05
ENSG00000224152.1	AC009506.1	-0.39657	7.54251	19.2724	1.63e-05	7.24e-05
ENSG00000248092.8	NNT-AS1	0.426781	11.035	19.2455	1.66e-05	7.34e-05
ENSG00000238290.1	AL034417.2	0.670598	6.11677	19.2177	1.66e-05	7.37e-05
ENSG00000257354.2	AC048341.1	-0.46829	8.83924	19.2269	1.67e-05	7.39e-05
ENSG00000268364.2	SMC5-AS1	-0.4068	6.75344	19.2002	1.69e-05	7.45e-05
ENSG00000233223.3	AC016876.1	0.520433	8.73542	19.1867	1.7e-05	7.51e-05
ENSG00000228824.7	MIR4500HG	1.05548	5.47714	19.1344	1.71e-05	7.56e-05
ENSG00000230091.6	TMEM254-AS1	0.615037	7.80795	19.1677	1.72e-05	7.56e-05
ENSG00000224189.8	HAGLR	-0.8832	12.3911	19.1414	1.74e-05	7.66e-05
ENSG00000270177.1	AC104109.2	-0.43856	6.16723	19.1251	1.74e-05	7.66e-05
ENSG00000228649.9	SNHG26	0.613377	8.74782	19.0331	1.84e-05	8.05e-05
ENSG00000253302.1	STAU2-AS1	0.709034	6.14135	19.012	1.84e-05	8.06e-05
ENSG00000203711.14	C6orf99	0.618795	6.82634	19.0102	1.85e-05	8.09e-05
ENSG00000214184.3	GCC2-AS1	0.475684	4.91267	18.9396	1.87e-05	8.17e-05
ENSG00000249464.6	LINC01091	-0.67371	7.98521	18.9644	1.9e-05	8.28e-05
ENSG00000206567.10	AC022007.1	0.400811	8.84006	18.9284	1.93e-05	8.42e-05
ENSG00000251141.6	MRPS30-DT	-0.70862	7.46109	18.8563	2e-05	8.7e-05
ENSG00000259104.2	PTCSC3	-1.13002	7.52569	18.8522	2e-05	8.71e-05
ENSG00000255495.1	AC145124.1	-0.67124	5.32607	18.8088	2.01e-05	8.75e-05
ENSG00000283413.1	AC008703.1	-1.39366	6.68302	18.7711	2.08e-05	9.01e-05
ENSG00000267583.5	AC007998.3	-0.67402	5.15223	18.7332	2.08e-05	9.02e-05
ENSG00000267530.3	LINC01836	-0.6951	7.67891	18.7471	2.11e-05	9.13e-05
ENSG00000247572.8	CKMT2-AS1	-0.30121	9.33225	18.7341	2.13e-05	9.18e-05
ENSG00000237614.3	AC073257.2	0.758496	5.84837	18.6896	2.15e-05	9.28e-05
ENSG00000267493.4	CIRBP-AS1	0.4372	6.95409	18.6403	2.22e-05	9.57e-05
ENSG00000223392.1	CLDN10-AS1	-1.3454	7.66177	18.6272	2.24e-05	9.61e-05
ENSG00000233532.6	LINC00460	-1.44474	8.43197	18.6304	2.23e-05	9.61e-05
ENSG00000249042.6	AC008771.1	-0.39914	7.66026	18.6305	2.23e-05	9.61e-05
ENSG00000230148.8	HOXB-AS1	0.69254	6.38774	18.5701	2.29e-05	9.83e-05
ENSG00000261051.1	AC107021.2	0.672326	6.1989	18.5128	2.35e-05	0.000101
ENSG00000267309.1	AC092295.2	0.48629	6.88293	18.5161	2.36e-05	0.000101
ENSG00000246174.9	KCTD21-AS1	0.483233	7.68927	18.5105	2.37e-05	0.000101
ENSG00000260589.1	STAM-AS1	0.481744	5.55988	18.4869	2.37e-05	0.000101
ENSG00000255471.1	AP001528.1	-0.58301	5.78082	18.4642	2.4e-05	0.000102
ENSG00000261211.1	AL031123.2	0.589487	7.32209	18.4616	2.43e-05	0.000103
ENSG00000203288.4	TDRKH-AS1	0.510905	6.64447	18.4348	2.45e-05	0.000104
ENSG00000285108.1	AC103718.1	1.19429	8.17473	18.4376	2.46e-05	0.000104
ENSG00000235026.6	DPP10-AS1	1.34916	7.61964	18.4191	2.48e-05	0.000105
ENSG00000260912.1	AL158206.1	-0.61825	9.55551	18.4073	2.49e-05	0.000106
ENSG00000268355.1	AC243960.3	-0.59032	5.05677	18.3449	2.52e-05	0.000107
ENSG00000244926.7	ALKBH3-AS1	-0.54485	5.15953	18.3136	2.56e-05	0.000108
ENSG00000250230.3	AP002754.1	1.011	5.49575	18.3146	2.57e-05	0.000108
ENSG00000255031.5	AP002807.1	0.550049	6.98238	18.3356	2.58e-05	0.000109
ENSG00000228444.2	AL137244.1	0.497625	4.72723	18.2684	2.59e-05	0.000109
ENSG00000278709.2	NKILA	0.72445	8.54809	18.3291	2.59e-05	0.000109
ENSG00000259577.2	CERNA1	-0.42861	6.28014	18.3073	2.61e-05	0.00011
ENSG00000271420.1	AL109936.2	-0.70567	6.37031	18.2968	2.62e-05	0.00011
ENSG00000254102.2	AC090136.3	-0.61119	4.62897	18.2028	2.67e-05	0.000112
ENSG00000258701.1	LINC00638	0.552892	8.06505	18.2398	2.71e-05	0.000113
ENSG00000175061.18	SNHG29	-0.58979	14.5154	18.2227	2.73e-05	0.000114
ENSG00000204528.3	PSORS1C3	-1.24058	6.86929	18.1451	2.83e-05	0.000118
ENSG00000245156.1	AP001107.1	0.416943	5.59958	18.1098	2.85e-05	0.000119
ENSG00000269038.1	AP001462.1	0.3839	4.80913	18.072	2.86e-05	0.000119
ENSG00000232931.6	LINC00342	-0.93868	12.2723	18.1201	2.87e-05	0.00012
ENSG00000236200.6	KDM4A-AS1	0.378319	7.35107	18.1024	2.89e-05	0.00012
ENSG00000237463.6	LRRC52-AS1	-1.19856	6.37586	18.0763	2.92e-05	0.000121
ENSG00000234350.5	AC007405.1	-0.77325	7.65739	18.0834	2.92e-05	0.000121
ENSG00000230724.9	LINC01001	0.650638	5.44506	18.0383	2.95e-05	0.000122
ENSG00000260018.1	AC040169.1	0.596636	6.42199	18.033	2.98e-05	0.000124
ENSG00000231908.1	IDH1-AS1	0.572558	5.7813	18.0195	2.99e-05	0.000124
ENSG00000260398.1	AC068700.1	-0.68774	4.83295	17.9625	3.02e-05	0.000125
ENSG00000273837.1	AC018755.4	-0.71788	5.90259	17.9965	3.03e-05	0.000125
ENSG00000232803.1	SLCO4A1-AS1	-1.24072	6.66379	17.9267	3.15e-05	0.00013
ENSG00000270091.1	AC015726.1	-0.43962	6.3006	17.9005	3.18e-05	0.000131
ENSG00000162913.10	OBSCN-AS1	0.626302	6.49077	17.8968	3.19e-05	0.000131
ENSG00000248890.2	HHIP-AS1	-0.99862	8.55993	17.9046	3.19e-05	0.000131
ENSG00000234478.1	ACBD3-AS1	-0.59856	5.76312	17.8823	3.2e-05	0.000131
ENSG00000272356.1	AL080317.2	0.451396	7.06137	17.8685	3.24e-05	0.000133
ENSG00000233806.7	LINC01237	0.556202	5.51422	17.8314	3.27e-05	0.000134
ENSG00000269427.1	AC024075.3	-0.39884	6.0196	17.8312	3.29e-05	0.000135
ENSG00000234028.3	EIF2AK3-DT	0.348529	7.72049	17.825	3.32e-05	0.000136
ENSG00000281912.1	LINC01144	0.487199	6.55428	17.8115	3.33e-05	0.000136
ENSG00000286360.1	AC107081.3	0.417532	5.62613	17.7816	3.36e-05	0.000137
ENSG00000258512.1	LINC00239	-0.56503	7.33114	17.7852	3.38e-05	0.000138
ENSG00000273151.1	AC073957.3	0.508525	9.12628	17.7791	3.4e-05	0.000138
ENSG00000273306.1	AC018690.1	0.322165	6.00118	17.7393	3.44e-05	0.00014
ENSG00000234741.8	GAS5	-0.63245	14.6479	17.7451	3.46e-05	0.00014
ENSG00000239213.6	NCK1-DT	0.32672	8.30911	17.7152	3.5e-05	0.000142
ENSG00000254860.6	TMEM9B-AS1	-0.40676	8.20938	17.7165	3.5e-05	0.000142
ENSG00000276170.4	AC244153.1	-0.95283	6.34973	17.6905	3.53e-05	0.000143
ENSG00000269925.1	Z98884.2	0.358748	5.73705	17.5541	3.76e-05	0.000152
ENSG00000204682.8	MIR1915HG	0.591306	7.53393	17.567	3.77e-05	0.000152
ENSG00000228060.3	PABPC4-AS1	0.644318	5.35208	17.5072	3.82e-05	0.000154
ENSG00000230658.2	KLHL7-DT	0.658062	7.2328	17.501	3.89e-05	0.000157
ENSG00000229415.10	SFTA3	-0.84027	12.2858	17.4913	3.92e-05	0.000157
ENSG00000224790.3	AP000704.1	0.431104	6.66869	17.4701	3.94e-05	0.000158
ENSG00000226953.8	NCKAP5-AS2	1.11246	5.91117	17.429	4e-05	0.00016
ENSG00000249352.4	LINC02198	-0.75329	6.21682	17.4336	4.01e-05	0.000161
ENSG00000223949.8	ROR1-AS1	-0.87587	6.19999	17.4249	4.02e-05	0.000161
ENSG00000273007.2	AC021205.3	-0.47013	5.20928	17.4015	4.03e-05	0.000161
ENSG00000231119.2	AL031666.1	-0.71775	6.77676	17.4257	4.03e-05	0.000161
ENSG00000272622.2	AC010735.2	0.952542	7.64144	17.4213	4.05e-05	0.000161
ENSG00000247796.3	AC008966.1	-0.44533	8.21024	17.4127	4.07e-05	0.000162
ENSG00000223374.1	AC005104.1	0.387049	5.91331	17.3886	4.09e-05	0.000163
ENSG00000257702.3	LBX2-AS1	0.495874	9.79511	17.4036	4.09e-05	0.000163
ENSG00000258636.2	AL121821.2	-0.69756	5.17592	17.3626	4.1e-05	0.000163
ENSG00000225489.7	AL354707.1	0.755155	7.73437	17.3721	4.15e-05	0.000164
ENSG00000287382.1	AC110611.2	-0.48908	6.13154	17.3642	4.15e-05	0.000164
ENSG00000237436.1	CAMTA1-DT	0.504668	4.61595	17.3038	4.16e-05	0.000165
ENSG00000229891.2	LINC01315	-0.62916	7.78525	17.3513	4.19e-05	0.000166
ENSG00000225465.9	RFPL1S	0.933678	6.35738	17.3379	4.2e-05	0.000166
ENSG00000254560.6	BBOX1-AS1	1.15746	7.72383	17.3268	4.24e-05	0.000167
ENSG00000287527.1	AC005753.3	-0.71913	5.85153	17.3119	4.24e-05	0.000167
ENSG00000286797.1	AC009315.1	1.179	5.87834	17.3004	4.26e-05	0.000168
ENSG00000257588.1	AC025154.2	-1.30998	8.49434	17.3054	4.29e-05	0.000169
ENSG00000259448.3	LINC02352	-0.48168	6.66588	17.2933	4.31e-05	0.000169
ENSG00000224738.1	AC099850.1	0.4535	6.17848	17.2822	4.32e-05	0.000169
ENSG00000259884.1	NR4A1AS	-0.8526	6.4614	17.2674	4.36e-05	0.000171
ENSG00000272221.1	AL645933.2	-0.49401	7.84204	17.2531	4.4e-05	0.000172
ENSG00000233860.2	SHROOM3-AS1	-0.80426	5.78988	17.2145	4.45e-05	0.000174
ENSG00000285492.1	AL356417.3	-0.72126	5.77694	17.2086	4.46e-05	0.000174
ENSG00000203280.4	KIAA1671-AS1	-0.72723	5.49144	17.1789	4.51e-05	0.000176
ENSG00000274104.1	AC020910.5	0.431796	6.99432	17.1959	4.52e-05	0.000176
ENSG00000274565.1	AC080038.1	-0.53358	6.55932	17.1894	4.53e-05	0.000176
ENSG00000229660.1	AC004975.2	0.640931	4.77782	17.1214	4.57e-05	0.000178
ENSG00000259673.6	IQCH-AS1	-0.32772	9.1612	17.1653	4.6e-05	0.000179
ENSG00000251323.3	LINC02728	0.6101	5.03292	17.1108	4.63e-05	0.00018
ENSG00000259863.1	SH3RF3-AS1	-0.52373	6.06154	17.0578	4.82e-05	0.000187
ENSG00000223552.1	CCR5AS	-0.62764	6.72477	17.0514	4.85e-05	0.000188
ENSG00000286340.1	AL356776.2	-0.43223	5.75124	17.0351	4.86e-05	0.000188
ENSG00000231851.6	MRPS9-AS1	0.462954	4.93973	16.9731	4.95e-05	0.000191
ENSG00000254343.2	AC091563.1	-0.55767	8.50693	16.9654	5.08e-05	0.000196
ENSG00000276570.1	AC010327.6	0.417518	7.39297	16.9377	5.14e-05	0.000198
ENSG00000259366.1	AC108449.2	-0.4474	6.79624	16.9203	5.18e-05	0.0002
ENSG00000273156.2	AC124016.2	-0.45403	6.70894	16.9012	5.23e-05	0.000201
ENSG00000260193.1	LINC02846	0.584306	6.24306	16.8633	5.31e-05	0.000204
ENSG00000269688.1	AC008982.2	0.520274	5.38582	16.8396	5.33e-05	0.000205
ENSG00000233967.7	AL359715.1	0.503547	6.51988	16.8457	5.37e-05	0.000206
ENSG00000286388.1	AC026748.7	0.47074	9.7549	16.8096	5.49e-05	0.00021
ENSG00000235947.1	EGOT	-0.9097	6.20041	16.7959	5.49e-05	0.00021
ENSG00000286305.1	AC004893.2	0.588392	5.23648	16.7599	5.53e-05	0.000211
ENSG00000260196.1	AC124798.1	0.694819	7.40636	16.7757	5.57e-05	0.000213
ENSG00000251637.6	LINC02754	-0.69209	4.83267	16.6652	5.76e-05	0.00022
ENSG00000232600.3	TONSL-AS1	0.515227	4.65097	16.6242	5.84e-05	0.000223
ENSG00000273729.1	AC007686.3	-0.33858	6.66882	16.6328	5.97e-05	0.000227
ENSG00000233330.1	AL078581.2	-0.46931	4.90479	16.5828	6.01e-05	0.000229
ENSG00000286997.1	AC005856.1	-0.86549	6.58491	16.6073	6.04e-05	0.00023
ENSG00000238260.1	AL513320.1	0.552706	5.34471	16.5616	6.12e-05	0.000232
ENSG00000286519.1	AC009236.1	0.948711	5.84827	16.5427	6.21e-05	0.000235
ENSG00000238287.1	AL603839.3	0.427717	5.60334	16.504	6.32e-05	0.000239
ENSG00000258545.6	RHOXF1-AS1	-0.93174	8.01395	16.5175	6.34e-05	0.00024
ENSG00000272970.3	AC107294.2	0.470521	7.80065	16.4679	6.49e-05	0.000245
ENSG00000259891.1	AC107375.1	0.371575	7.95971	16.431	6.62e-05	0.00025
ENSG00000283064.1	AL353759.1	0.536112	5.16735	16.3263	6.86e-05	0.000259
ENSG00000253194.2	AL137009.1	-0.6604	6.141	16.332	6.92e-05	0.000261
ENSG00000258938.1	AL162311.3	0.526049	5.17304	16.3015	6.95e-05	0.000261
ENSG00000268027.5	AC243960.1	-0.58058	7.34667	16.312	7.01e-05	0.000264
ENSG00000273243.1	Z82243.1	0.54539	5.04222	16.2581	7.08e-05	0.000266
ENSG00000287625.1	AC022210.1	0.41783	6.80506	16.2905	7.08e-05	0.000266
ENSG00000181097.5	LINC02878	0.422062	6.2288	16.2484	7.21e-05	0.00027
ENSG00000247809.9	NR2F2-AS1	-0.55002	7.16097	16.2379	7.28e-05	0.000272
ENSG00000244151.1	AC010973.2	0.494649	5.31121	16.2073	7.3e-05	0.000273
ENSG00000261801.6	LOXL1-AS1	-0.53733	9.32135	16.2215	7.35e-05	0.000274
ENSG00000227527.2	AC096540.1	0.445394	4.80544	16.1704	7.36e-05	0.000275
ENSG00000262772.2	LINC01977	0.681874	7.97129	16.1998	7.42e-05	0.000277
ENSG00000250133.2	HOXC-AS2	1.12691	5.68426	16.1721	7.44e-05	0.000277
ENSG00000258057.6	BCDIN3D-AS1	0.306828	6.27634	16.1867	7.44e-05	0.000277
ENSG00000261485.1	PAN3-AS1	-0.32647	6.3028	16.1664	7.52e-05	0.000279
ENSG00000203875.13	SNHG5	-0.58411	13.2424	16.1616	7.57e-05	0.000281
ENSG00000272888.7	CHASERR	-0.32013	11.9636	16.1484	7.62e-05	0.000283
ENSG00000241135.6	LINC00881	0.675257	5.65064	16.1123	7.68e-05	0.000284
ENSG00000232956.9	SNHG15	0.460702	11.599	16.1194	7.73e-05	0.000286
ENSG00000267769.1	AC011498.6	0.518274	4.78488	16.0673	7.75e-05	0.000286
ENSG00000258667.2	HIF1A-AS3	0.784629	7.37606	16.086	7.85e-05	0.00029
ENSG00000228549.4	BX284668.2	0.810216	6.70846	16.0654	7.92e-05	0.000292
ENSG00000253392.3	AC119403.1	0.505932	5.38186	16.0421	7.93e-05	0.000292
ENSG00000267254.7	ZNF790-AS1	0.477163	8.49281	16.0597	7.96e-05	0.000293
ENSG00000287580.1	AC073349.4	0.581721	5.11783	16.0147	8.01e-05	0.000294
ENSG00000246225.7	AC006299.1	-0.65154	4.86315	15.9997	8.03e-05	0.000295
ENSG00000287059.1	AC090004.2	-0.75215	5.34528	16.0088	8.06e-05	0.000296
ENSG00000280109.3	PLAC4	-1.69421	9.1141	16.0318	8.07e-05	0.000296
ENSG00000234678.2	ELF3-AS1	0.412904	9.92234	16.0114	8.16e-05	0.000299
ENSG00000256417.1	AC006206.2	1.30104	6.85963	15.9849	8.24e-05	0.000301
ENSG00000237356.7	AL365295.1	0.547623	7.33804	15.9209	8.52e-05	0.000311
ENSG00000279623.1	AL359697.1	0.584518	4.96515	15.8758	8.56e-05	0.000312
ENSG00000250303.4	LINC02762	0.631845	8.56692	15.8936	8.65e-05	0.000315
ENSG00000251179.1	TMEM92-AS1	-0.60377	6.90665	15.8723	8.72e-05	0.000318
ENSG00000278133.1	AC135050.6	-0.27871	10.008	15.8676	8.76e-05	0.000319
ENSG00000272240.1	AC004908.1	-0.44126	5.63116	15.8126	8.93e-05	0.000325
ENSG00000226051.8	ZNF503-AS1	-0.78021	8.66137	15.7963	9.08e-05	0.00033
ENSG00000205930.10	C21orf62-AS1	-0.38214	7.45953	15.7784	9.15e-05	0.000332
ENSG00000230590.11	FTX	-0.41409	11.8985	15.7355	9.36e-05	0.000339
ENSG00000236810.6	ELOA-AS1	0.317355	6.57065	15.6951	9.52e-05	0.000345
ENSG00000255145.3	STX17-AS1	-0.46239	6.98664	15.6844	9.59e-05	0.000347
ENSG00000228741.2	AL445985.1	-0.68759	4.99331	15.6351	9.67e-05	0.000349
ENSG00000281706.3	LINC01012	0.536389	7.32326	15.6372	9.82e-05	0.000354
ENSG00000274653.1	AC106782.5	0.417499	4.59445	15.577	9.86e-05	0.000355
ENSG00000284669.1	AC092053.3	-0.61333	6.75593	15.6254	9.87e-05	0.000355
ENSG00000228137.1	AP001469.2	0.481058	4.69275	15.573	9.91e-05	0.000357
ENSG00000198221.10	AFDN-DT	0.510132	6.60252	15.5651	0.000102	0.000365
ENSG00000261373.1	VPS9D1-AS1	0.611255	8.52223	15.5663	0.000102	0.000366
ENSG00000269352.1	PTOV1-AS2	0.41029	7.16282	15.4867	0.000106	0.00038
ENSG00000233006.8	MIR3936HG	-0.34134	8.07967	15.4085	0.00011	0.000395
ENSG00000223745.8	CCDC18-AS1	0.360862	10.5894	15.3727	0.000112	0.000402
ENSG00000274020.4	LINC01138	0.446359	8.56892	15.3538	0.000113	0.000405
ENSG00000238121.6	LINC00426	-0.47578	7.80639	15.3041	0.000116	0.000415
ENSG00000237491.10	LINC01409	0.462899	6.93439	15.2389	0.00012	0.000428
ENSG00000247317.3	LY6E-DT	0.69278	7.29963	15.2314	0.00012	0.000429
ENSG00000254531.1	FLJ20021	-0.45178	8.88369	15.2288	0.000121	0.00043
ENSG00000260816.2	AC027279.1	-0.7284	5.69414	15.2004	0.000121	0.000432
ENSG00000288075.1	AC108519.1	-0.94256	7.91507	15.1929	0.000123	0.000436
ENSG00000283959.1	AP002851.1	0.594497	5.82053	15.1687	0.000123	0.000438
ENSG00000260448.6	LCMT1-AS1	0.428234	4.90176	15.1365	0.000124	0.00044
ENSG00000273759.1	AL117379.1	0.392238	6.35123	15.1456	0.000125	0.000444
ENSG00000229780.1	UBE2Q1-AS1	0.502276	4.66299	15.0917	0.000126	0.000447
ENSG00000269044.2	AC024075.2	-0.27209	8.90687	15.1243	0.000127	0.00045
ENSG00000273812.3	BX640514.2	-0.86561	6.84932	15.0955	0.000129	0.000455
ENSG00000230565.1	ZNF32-AS2	0.382771	6.05702	15.0013	0.000134	0.000475
ENSG00000257242.8	LINC01619	-0.537	6.74038	14.9587	0.000138	0.000486
ENSG00000254162.1	AC009812.3	0.607705	6.13985	14.9399	0.000139	0.000489
ENSG00000260285.1	AL133367.1	0.391992	7.6896	14.9136	0.000141	0.000497
ENSG00000287966.1	AL590062.1	0.429777	6.54224	14.8558	0.000145	0.00051
ENSG00000275897.1	AC021491.4	0.541088	5.46368	14.8325	0.000146	0.000512
ENSG00000248027.1	ARHGAP42-AS1	0.548508	4.99647	14.7919	0.000148	0.000518
ENSG00000244953.1	AC087521.1	-0.57923	5.31848	14.7928	0.000148	0.00052
ENSG00000269559.2	AC093677.2	0.533475	5.21395	14.7872	0.000149	0.00052
ENSG00000271918.1	AC034236.2	-0.32059	6.53492	14.7963	0.000149	0.000523
ENSG00000277782.1	AC068870.2	-0.35928	6.92717	14.7869	0.00015	0.000525
ENSG00000261455.1	LINC01003	0.380727	9.05133	14.7682	0.000152	0.000531
ENSG00000276855.1	AC015922.3	-0.38654	9.38305	14.7546	0.000153	0.000534
ENSG00000283341.2	AC068205.2	0.386499	6.92636	14.7016	0.000157	0.000547
ENSG00000229671.3	LINC01150	-0.61312	5.25289	14.6685	0.000158	0.00055
ENSG00000271788.1	AC008875.1	0.604789	5.48372	14.6662	0.000158	0.000551
ENSG00000273343.1	AC007663.4	0.359072	5.0848	14.6341	0.00016	0.000557
ENSG00000227392.2	HPN-AS1	0.572789	7.01093	14.6546	0.000161	0.000558
ENSG00000235919.4	ASH1L-AS1	0.298303	7.58641	14.6387	0.000162	0.000562
ENSG00000260920.2	AL031985.3	0.41871	8.51287	14.6387	0.000162	0.000562
ENSG00000272293.1	AC083964.1	-0.46495	5.85125	14.6254	0.000162	0.000562
ENSG00000268895.6	A1BG-AS1	0.468508	6.79302	14.6168	0.000164	0.000566
ENSG00000256615.1	AC010197.1	1.16026	6.52632	14.6089	0.000164	0.000567
ENSG00000261971.8	MMP25-AS1	0.414425	9.24572	14.6134	0.000164	0.000567
ENSG00000239636.1	TFAP2E-AS1	-0.43453	5.65181	14.577	0.000166	0.000572
ENSG00000261469.1	AC020978.4	-0.58509	5.94444	14.5807	0.000166	0.000572
ENSG00000223561.7	AC005165.1	-0.92333	6.39963	14.5659	0.000168	0.000577
ENSG00000260101.1	AC008074.2	-0.36286	6.23997	14.5457	0.000169	0.000582
ENSG00000273402.1	AC004908.3	-0.48397	5.25131	14.5304	0.000169	0.000582
ENSG00000232949.2	AC002480.2	0.871164	6.33573	14.5337	0.00017	0.000584
ENSG00000233178.7	AL161457.2	-0.49579	5.11239	14.5133	0.00017	0.000585
ENSG00000223685.6	LINC00571	-0.52518	5.55011	14.496	0.000173	0.000592
ENSG00000287817.1	AL096701.4	0.383418	5.74271	14.5006	0.000173	0.000592
ENSG00000246985.8	SOCS2-AS1	-0.64429	7.66169	14.4921	0.000174	0.000597
ENSG00000224950.2	AL390066.1	-0.4429	6.05207	14.4818	0.000175	0.000597
ENSG00000274536.7	MIR223HG	-0.66764	7.57308	14.4849	0.000175	0.000598
ENSG00000227946.1	AC007383.1	-0.31255	7.16349	14.4736	0.000176	0.0006
ENSG00000215014.5	AL645728.1	-0.33315	6.08936	14.4154	0.000181	0.000615
ENSG00000260852.1	FBXL19-AS1	0.458751	8.59055	14.4225	0.000181	0.000615
ENSG00000229647.2	MYOSLID	-0.95808	7.82182	14.3849	0.000184	0.000626
ENSG00000226383.7	LINC01876	0.883767	7.5682	14.3709	0.000185	0.00063
ENSG00000270021.1	AC026691.1	-0.40139	5.92977	14.3472	0.000187	0.000633
ENSG00000286529.1	AC090398.2	0.773107	6.57197	14.3534	0.000187	0.000633
ENSG00000229867.2	STEAP3-AS1	-0.58701	5.22118	14.3245	0.000188	0.000636
ENSG00000258056.2	AC009779.2	0.346309	9.5809	14.3239	0.00019	0.000643
ENSG00000262979.1	AC124319.1	0.659051	6.3244	14.3066	0.000191	0.000646
ENSG00000232640.1	AL354892.2	0.438231	6.61103	14.2849	0.000193	0.000653
ENSG00000277954.1	AC092376.2	-0.48533	5.64597	14.1952	0.000201	0.000679
ENSG00000272568.6	AC005162.2	0.787911	5.98115	14.1869	0.000202	0.000683
ENSG00000286431.1	BX842570.1	-0.37575	7.37779	14.1858	0.000204	0.000686
ENSG00000237813.4	AC002066.1	0.811103	6.01315	14.1303	0.000208	0.000701
ENSG00000275601.1	AC011330.2	-0.47249	4.71096	14.1028	0.000208	0.000701
ENSG00000287543.1	AC013486.1	-0.46055	6.16834	14.1088	0.000211	0.000709
ENSG00000273486.1	AC096992.2	0.272435	7.48517	14.0899	0.000214	0.000717
ENSG00000255326.1	AP001922.5	-0.48508	4.95948	14.0535	0.000215	0.000719
ENSG00000261654.1	AL360270.2	0.592371	6.09022	14.0421	0.000218	0.00073
ENSG00000274461.2	AC023282.1	-0.63412	5.18372	14.019	0.000219	0.000733
ENSG00000285533.2	RELA-DT	0.354145	8.41316	14.0266	0.000221	0.000738
ENSG00000244055.2	AC007566.1	-0.33826	7.8226	14.0217	0.000221	0.000739
ENSG00000223783.1	LINC01983	0.973293	6.42192	13.997	0.000223	0.000744
ENSG00000267461.1	AC079210.1	-0.66084	5.15221	13.9804	0.000223	0.000744
ENSG00000254064.1	AC105206.2	-0.35809	5.12268	13.9677	0.000225	0.000748
ENSG00000235584.3	AC008268.1	-1.35733	9.46663	13.9878	0.000225	0.000749
ENSG00000272871.1	AL159169.2	0.484391	7.13737	13.9803	0.000226	0.00075
ENSG00000244968.7	LIFR-AS1	0.451177	7.5277	13.9533	0.000229	0.00076
ENSG00000188825.14	LINC00910	0.295158	9.22311	13.9455	0.00023	0.000763
ENSG00000263711.6	LINC02864	1.42411	10.09	13.941	0.00023	0.000764
ENSG00000277232.2	GTSE1-DT	0.40079	5.69454	13.9203	0.000231	0.000766
ENSG00000287271.1	AC011455.8	0.695846	7.00619	13.8909	0.000236	0.000781
ENSG00000251580.3	LINC02482	0.458439	6.62319	13.8872	0.000236	0.000781
ENSG00000285877.1	AC007448.5	0.526145	5.40442	13.8598	0.000238	0.000786
ENSG00000205056.8	LINC02397	-0.76562	5.46171	13.8367	0.000241	0.000795
ENSG00000286638.1	AC123595.2	-0.75351	5.27249	13.8257	0.000242	0.000797
ENSG00000267199.1	AP001029.2	0.476391	5.74675	13.8165	0.000244	0.000803
ENSG00000244300.3	GATA2-AS1	0.675111	9.36264	13.826	0.000244	0.000804
ENSG00000233038.6	PTPRN2-AS1	-0.52381	6.38723	13.8149	0.000245	0.000805
ENSG00000272172.1	AC138696.2	0.480745	5.44033	13.7803	0.000248	0.000814
ENSG00000272927.1	AC107464.2	-0.52407	5.94695	13.7688	0.00025	0.000821
ENSG00000273311.1	DGCR11	-0.36617	8.3016	13.7752	0.000251	0.000822
ENSG00000278107.1	AC027575.2	-0.44032	6.06647	13.7615	0.000251	0.000823
ENSG00000235530.7	AC087294.1	0.434613	5.79685	13.7406	0.000254	0.00083
ENSG00000236529.2	AC093582.1	0.518955	6.48242	13.7355	0.000255	0.000834
ENSG00000232504.5	ST3GAL5-AS1	-0.57989	6.07364	13.7271	0.000256	0.000835
ENSG00000272908.1	AC006033.2	-0.51743	6.10115	13.7268	0.000256	0.000835
ENSG00000234840.2	LINC01239	0.855929	6.50415	13.7244	0.000256	0.000836
ENSG00000232759.1	AC002480.1	0.796937	6.59985	13.7167	0.000258	0.000839
ENSG00000286904.1	AC093675.1	-0.48481	6.47508	13.709	0.000259	0.000842
ENSG00000287356.1	AL590822.3	0.532553	7.22179	13.7045	0.000259	0.000844
ENSG00000277715.1	AC079174.2	0.408044	6.07311	13.687	0.000261	0.000848
ENSG00000254602.2	AP000662.1	0.665758	5.22714	13.6207	0.000268	0.00087
ENSG00000277283.1	AC004812.2	0.271648	7.98675	13.6032	0.000273	0.000887
ENSG00000268001.1	CARD8-AS1	-0.4167	8.6024	13.5609	0.000279	0.000905
ENSG00000285865.1	AC010285.3	0.537464	4.69658	13.5077	0.000282	0.000911
ENSG00000288573.1	AL357079.3	0.38169	5.46313	13.5304	0.000281	0.000911
ENSG00000223478.1	AL441992.1	0.358769	7.78813	13.538	0.000283	0.000913
ENSG00000231105.2	ECE1-AS1	0.474236	5.61483	13.4992	0.000286	0.000924
ENSG00000287156.1	AL138479.2	-0.68192	5.12613	13.4409	0.000293	0.000947
ENSG00000272807.1	AC007038.1	0.324824	6.04011	13.4196	0.000299	0.000963
ENSG00000260367.2	AC109460.1	0.406364	5.3519	13.402	0.0003	0.000966
ENSG00000231742.6	LINC01273	0.494545	6.62556	13.407	0.000301	0.00097
ENSG00000260118.1	AL157700.1	-0.50414	6.09244	13.3781	0.000305	0.000981
ENSG00000228436.3	AL139260.1	0.396327	5.58315	13.3682	0.000306	0.000982
ENSG00000232934.8	AL157786.1	-0.55007	7.2024	13.3595	0.000309	0.000992
ENSG00000232310.8	AL078590.2	-0.54948	6.41223	13.3396	0.000312	0.000999
ENSG00000237596.7	AL138828.1	0.958483	6.25047	13.3298	0.000313	0.001001
ENSG00000272564.1	AC012511.1	-0.57407	5.70247	13.3262	0.000313	0.001001
ENSG00000286964.1	AL136169.1	0.341115	7.03115	13.3175	0.000316	0.001009
ENSG00000249684.6	AC106795.2	0.586352	5.85844	13.2514	0.000325	0.001039
ENSG00000250056.8	LINC01018	0.89468	8.45509	13.2463	0.000328	0.001046
ENSG00000215386.13	MIR99AHG	-0.63487	8.54974	13.242	0.000328	0.001047
ENSG00000183784.7	DOCK8-AS1	-0.5197	6.29857	13.2228	0.000331	0.001052
ENSG00000229656.7	ITGB1-DT	-1.05731	6.80394	13.2261	0.000331	0.001052
ENSG00000231566.2	LINC02595	0.789574	5.63632	13.2165	0.00033	0.001052
ENSG00000196668.4	LINC00173	0.541128	6.33263	13.2207	0.000331	0.001052
ENSG00000197536.11	IRF1-AS1	-0.33961	9.29661	13.1871	0.000338	0.001072
ENSG00000275454.1	AC105020.6	-0.32121	4.55743	13.1427	0.000339	0.001074
ENSG00000254428.1	AP003392.1	0.439984	6.89939	13.147	0.000344	0.001091
ENSG00000270277.1	AC009948.1	0.580783	4.84233	13.0857	0.00035	0.001108
ENSG00000214894.6	LINC00243	0.510969	4.95369	13.0842	0.000351	0.00111
ENSG00000259523.1	AC022613.2	-0.38553	5.76065	13.0551	0.000359	0.001136
ENSG00000177788.6	AL162595.1	0.370886	10.8313	13.0609	0.00036	0.001137
ENSG00000232618.2	AL355304.1	0.460315	5.06088	13.009	0.000365	0.001153
ENSG00000203993.6	ARRDC1-AS1	0.214969	10.1369	13.025	0.000367	0.001156
ENSG00000266835.6	GAPLINC	-0.66658	7.20447	12.9787	0.000375	0.001181
ENSG00000197815.4	AC122129.1	-0.42652	6	12.9647	0.000377	0.001185
ENSG00000251023.1	AC114980.1	-0.40202	6.69076	12.9601	0.000378	0.001188
ENSG00000253217.1	AP001574.1	0.767056	5.56154	12.948	0.000379	0.001188
ENSG00000267546.2	AC015802.4	0.356732	4.69397	12.9324	0.000378	0.001188
ENSG00000232140.2	AC073257.1	0.644869	5.50343	12.9335	0.000381	0.001196
ENSG00000261170.2	AC009053.3	0.430304	5.70187	12.8921	0.00039	0.001222
ENSG00000203721.7	LINC00862	0.656855	7.05673	12.8289	0.000405	0.001267
ENSG00000259925.1	AC130456.2	-0.68576	7.38561	12.827	0.000405	0.001268
ENSG00000227398.4	KIF9-AS1	0.277748	7.2245	12.8202	0.000407	0.001271
ENSG00000275807.1	AC145285.6	0.295914	5.66099	12.8091	0.000407	0.001271
ENSG00000224165.6	DNAJC27-AS1	0.372196	7.04812	12.7778	0.000416	0.001296
ENSG00000230074.3	AL162231.2	-0.38973	8.13898	12.7694	0.000418	0.001302
ENSG00000228889.7	UBAC2-AS1	0.409958	6.92724	12.7643	0.000418	0.001302
ENSG00000278730.1	AC005332.6	0.344289	11.5806	12.756	0.000421	0.001309
ENSG00000271828.1	AC008937.3	-0.3873	5.36322	12.7198	0.000425	0.001321
ENSG00000278126.1	AC139768.1	-0.29388	6.89659	12.7196	0.000428	0.001329
ENSG00000225578.1	NCBP2-AS1	0.457814	4.91446	12.6864	0.00043	0.001335
ENSG00000226856.7	THORLNC	0.550522	5.53395	12.6915	0.000432	0.001338
ENSG00000213468.7	FIRRE	0.740742	7.8358	12.6878	0.000435	0.001348
ENSG00000231607.12	DLEU2	0.403847	8.89631	12.6834	0.000437	0.001351
ENSG00000224184.6	MIR3681HG	0.810656	5.57965	12.6502	0.000441	0.001361
ENSG00000260051.1	AL031600.1	0.490876	6.09395	12.6575	0.000441	0.001361
ENSG00000286974.1	AL662884.5	0.495477	5.53616	12.6528	0.00044	0.001361
ENSG00000226377.2	AC084809.1	-0.42329	5.72496	12.6456	0.000443	0.001365
ENSG00000259834.1	AL365361.1	-0.67391	10.3745	12.652	0.000444	0.001367
ENSG00000249740.3	OSMR-AS1	0.409546	7.12017	12.6293	0.000448	0.00138
ENSG00000285752.1	CDC42-AS1	0.340702	5.80597	12.6168	0.000449	0.001382
ENSG00000225518.3	LINC01703	0.443033	6.75922	12.5659	0.000463	0.001422
ENSG00000278921.2	EPB41L4A-DT	-0.43227	6.57601	12.5634	0.000463	0.001422
ENSG00000182873.5	PRKCZ-AS1	0.394904	8.41004	12.5572	0.000466	0.001428
ENSG00000214548.18	MEG3	-0.8212	11.1785	12.5511	0.000467	0.001432
ENSG00000233175.2	AC008105.1	0.471431	5.85372	12.5351	0.000469	0.001435
ENSG00000261616.1	AC036108.3	-0.39969	5.29655	12.5109	0.000473	0.001447
ENSG00000232406.7	AL121895.1	-0.80694	5.48748	12.4754	0.000482	0.001473
ENSG00000272599.2	AC016394.1	0.400461	5.65362	12.4778	0.000482	0.001473
ENSG00000272666.1	KLHDC7B-DT	0.555289	6.27519	12.4686	0.000486	0.001483
ENSG00000250295.6	RDH10-AS1	0.693344	6.91179	12.4526	0.00049	0.001496
ENSG00000260695.1	AC022164.1	-0.59945	5.53597	12.4358	0.000492	0.0015
ENSG00000171889.5	MIR31HG	-1.17359	7.19583	12.4357	0.000495	0.001506
ENSG00000250786.2	SNHG18	-0.64137	9.6102	12.4367	0.000495	0.001506
ENSG00000249637.2	AC008438.1	-0.35383	5.68171	12.4135	0.000499	0.001514
ENSG00000287673.1	AC051635.1	-1.34951	8.02638	12.4238	0.000498	0.001514
ENSG00000265749.6	AC135178.4	0.44463	4.94986	12.3667	0.000507	0.001538
ENSG00000271882.1	AP001330.4	-0.33145	5.27699	12.3724	0.000508	0.001538
ENSG00000280303.2	ERICD	0.39759	7.20434	12.3867	0.000508	0.001538
ENSG00000273061.1	CDC37L1-DT	-0.36268	5.80402	12.3746	0.000509	0.00154
ENSG00000260236.1	AC099778.1	0.276937	6.32104	12.3514	0.000516	0.00156
ENSG00000246582.3	AC100861.1	-0.37265	8.14061	12.3497	0.000518	0.001564
ENSG00000197989.14	SNHG12	0.320082	10.4502	12.3369	0.000521	0.001573
ENSG00000259436.1	AC010247.2	-0.51628	5.36728	12.303	0.000526	0.001587
ENSG00000260317.1	AC009812.4	0.491078	7.84888	12.3075	0.000529	0.001594
ENSG00000278743.1	AC087239.1	0.512084	5.03933	12.2699	0.000533	0.001606
ENSG00000189238.6	LINC00943	0.739699	5.50688	12.2353	0.000545	0.001639
ENSG00000268049.1	AC012313.2	0.472272	5.92355	12.2404	0.000545	0.001639
ENSG00000218510.8	LINC00339	0.304885	6.92812	12.2159	0.000554	0.001663
ENSG00000286782.1	AL355377.3	0.507192	5.56374	12.1866	0.000559	0.001679
ENSG00000265519.1	AC015922.2	-0.39222	8.50334	12.1887	0.000562	0.001686
ENSG00000223393.2	AL118511.1	0.430262	5.52981	12.1658	0.000565	0.001694
ENSG00000233554.6	B4GALT1-AS1	-0.42172	6.39059	12.1699	0.000566	0.001695
ENSG00000275620.1	FLJ16779	0.995422	6.31872	12.1654	0.000567	0.001695
ENSG00000275880.1	AL139385.1	0.858567	6.8087	12.1671	0.000568	0.001695
ENSG00000278000.1	AC139100.2	0.512687	5.26994	12.1552	0.000567	0.001695
ENSG00000182912.6	TSPEAR-AS2	0.85697	6.87357	12.1586	0.00057	0.001701
ENSG00000180066.10	LINC02870	0.714531	6.24571	12.1478	0.000572	0.001706
ENSG00000238266.2	LINC00707	-1.02942	6.51249	12.1046	0.000586	0.001744
ENSG00000267272.5	LINC01140	-0.48045	5.99539	12.0903	0.000589	0.001754
ENSG00000224957.6	LINC01266	-0.61983	5.39059	12.0602	0.000596	0.001773
ENSG00000204850.4	AC011484.1	-0.58271	5.35357	12.0436	0.000601	0.001786
ENSG00000260328.1	AC104024.2	-0.79745	6.6471	12.0416	0.000605	0.001797
ENSG00000225978.3	HAR1A	-0.74379	6.62457	12.0274	0.00061	0.001808
ENSG00000225889.9	AC012368.1	0.441606	7.60858	11.9726	0.000628	0.001858
ENSG00000229692.3	SOS1-IT1	0.341234	7.03721	11.9709	0.000628	0.001858
ENSG00000244733.5	AL132656.2	-0.35099	6.02688	11.967	0.000628	0.001858
ENSG00000223534.1	HLA-DQB1-AS1	-0.57739	7.20476	11.9694	0.000629	0.001859
ENSG00000273015.2	AC008124.1	-0.22105	10.1622	11.9674	0.00063	0.00186
ENSG00000273893.1	AL133520.1	-0.362	6.01345	11.9317	0.000639	0.001887
ENSG00000260425.1	AL031709.1	0.414679	4.92233	11.9101	0.000641	0.001891
ENSG00000265474.1	AC010761.4	0.475101	4.76635	11.9015	0.000643	0.001893
ENSG00000257842.6	LINC02588	1.18727	6.70171	11.9216	0.000643	0.001894
ENSG00000179406.8	LINC00174	0.309585	10.1003	11.9143	0.000647	0.001904
ENSG00000198496.12	NBR2	0.2827	9.74265	11.8726	0.000661	0.001944
ENSG00000245552.7	AP000787.1	-0.31321	7.57508	11.8579	0.000666	0.001956
ENSG00000223704.2	LINC01422	-0.53455	6.20009	11.8271	0.000675	0.001981
ENSG00000262903.1	AC027796.4	0.475903	6.65713	11.8125	0.000681	0.001996
ENSG00000242258.1	LINC00996	-0.51324	6.89201	11.8014	0.000685	0.002007
ENSG00000260751.2	AC008870.2	0.279931	6.4241	11.7788	0.000693	0.002026
ENSG00000264112.1	AC015813.1	0.439092	10.0549	11.7823	0.000693	0.002026
ENSG00000285601.1	AC084262.2	1.09277	7.09412	11.7709	0.000696	0.002034
ENSG00000260853.2	AC109460.2	0.298715	8.12555	11.7465	0.000705	0.002058
ENSG00000265778.3	AC018413.1	-0.43278	6.24769	11.7426	0.000705	0.002058
ENSG00000225762.1	LINC01389	0.455123	5.31686	11.7291	0.000707	0.00206
ENSG00000278238.1	AL359513.1	0.495367	5.43025	11.7294	0.000707	0.00206
ENSG00000255389.1	Z97989.1	-0.30415	6.34885	11.7121	0.000717	0.002086
ENSG00000278784.1	AL136295.7	0.231757	8.07455	11.7089	0.000719	0.002091
ENSG00000245498.7	AP000866.1	-0.38709	8.19961	11.6914	0.000726	0.002109
ENSG00000204685.7	STARD7-AS1	0.195982	8.80746	11.6667	0.000735	0.002134
ENSG00000267049.1	AC002398.1	0.444889	4.73118	11.6104	0.000746	0.002166
ENSG00000280734.3	LINC01232	0.517171	9.17407	11.6338	0.000748	0.002167
ENSG00000256969.2	AC084375.1	-0.98813	7.80595	11.6298	0.000749	0.002168
ENSG00000262558.1	AC129507.3	-0.68848	6.22074	11.6252	0.000749	0.002168
ENSG00000228742.11	LINC02577	1.08578	8.74457	11.604	0.000759	0.002195
ENSG00000278356.1	AC005911.1	0.398529	5.0353	11.5795	0.000761	0.0022
ENSG00000287766.1	AC006130.3	-0.45758	4.65735	11.5424	0.000773	0.002231
ENSG00000237036.5	ZEB1-AS1	0.326542	8.57421	11.5503	0.00078	0.002251
ENSG00000232093.1	DCST1-AS1	0.413899	7.13836	11.5448	0.000782	0.002254
ENSG00000228288.7	PCAT6	0.494372	9.0417	11.5418	0.000784	0.002258
ENSG00000179743.4	FLJ37453	0.309634	8.56943	11.5302	0.000789	0.002268
ENSG00000265752.3	AC010754.1	-0.69805	5.71803	11.5208	0.000789	0.002268
ENSG00000214145.7	LINC00887	0.844879	5.81485	11.5051	0.000795	0.002285
ENSG00000287569.1	AL078587.2	0.555594	5.32911	11.4942	0.000798	0.00229
ENSG00000270580.5	PKD1P6-NPIPP1	0.382644	5.04572	11.4726	0.000805	0.002308
ENSG00000215769.8	ARHGAP27P1-BPTFP1-KPNA2P3	-0.40408	7.18047	11.4633	0.000816	0.002338
ENSG00000257557.2	PPP1R12A-AS1	0.356767	6.60788	11.4321	0.000828	0.002372
ENSG00000250041.3	AC069360.1	-0.58955	5.1645	11.4104	0.000832	0.002381
ENSG00000214719.13	AC005562.1	0.303528	5.29031	11.4018	0.000837	0.002392
ENSG00000255320.1	AP000759.1	0.370297	7.55978	11.4013	0.000843	0.002407
ENSG00000237424.1	FOXD2-AS1	0.380684	8.92667	11.394	0.000846	0.002415
ENSG00000265100.1	AC005332.1	0.367051	5.18067	11.3516	0.000858	0.002447
ENSG00000242136.1	AC093904.2	0.721366	5.10052	11.317	0.000872	0.002485
ENSG00000227733.10	AC239809.3	0.669821	5.01997	11.2937	0.000882	0.002512
ENSG00000236337.1	FMR1-IT1	0.425237	4.82935	11.279	0.000887	0.002525
ENSG00000236617.2	AC127070.1	0.425905	4.67885	11.2617	0.000894	0.002541
ENSG00000228906.1	AL353804.1	-0.43116	5.73002	11.271	0.000898	0.002551
ENSG00000268087.1	AC008764.2	-0.26343	6.79158	11.266	0.000903	0.002563
ENSG00000246100.4	LINC00900	0.472861	6.53442	11.2583	0.000906	0.00257
ENSG00000245910.8	SNHG6	0.415243	12.1166	11.2495	0.000912	0.002584
ENSG00000256967.1	AC018653.3	0.394002	7.00414	11.22	0.000925	0.002619
ENSG00000146666.5	LINC00525	0.729976	5.37495	11.1647	0.000946	0.002677
ENSG00000229404.6	LINC00858	1.12981	7.63019	11.1658	0.000951	0.00269
ENSG00000234494.7	SP2-AS1	0.338056	8.00979	11.1507	0.000959	0.002706
ENSG00000253417.5	LINC02159	-0.91412	8.147	11.1512	0.000959	0.002706
ENSG00000261663.1	AC009065.8	0.281514	6.75538	11.1515	0.000958	0.002706
ENSG00000223784.2	LINP1	-1.08277	7.13914	11.1385	0.000965	0.002718
ENSG00000247950.7	SEC24B-AS1	-0.22286	7.34287	11.1376	0.000965	0.002718
ENSG00000287868.1	AL355377.4	0.430512	5.09778	11.1214	0.000966	0.002718
ENSG00000262873.2	AC127496.5	-0.66171	6.91337	11.1344	0.000967	0.002718
ENSG00000245317.2	AC008393.1	-0.29987	6.50529	11.1079	0.000979	0.002752
ENSG00000234327.8	ZNF232-AS1	0.412744	6.70957	11.0973	0.000985	0.002765
ENSG00000272505.1	AC104964.3	-0.49288	6.12562	11.0862	0.000989	0.002776
ENSG00000260884.1	AC009120.3	-0.41004	5.70085	11.073	0.000995	0.002787
ENSG00000286162.2	AL162253.2	0.401965	7.72207	11.0797	0.000995	0.002787
ENSG00000229388.1	LINC01715	0.372562	5.1546	11.033	0.001012	0.002832
ENSG00000265511.1	AC020558.2	0.423875	5.77179	11.011	0.001027	0.002873
ENSG00000216863.10	LY86-AS1	-0.6095	5.18891	10.9954	0.001032	0.002884
ENSG00000285676.1	AL158212.5	-0.37976	5.13904	10.9902	0.001035	0.002889
ENSG00000287620.1	AC092053.4	-0.37158	5.31927	10.983	0.00104	0.002901
ENSG00000257660.5	ADCY6-DT	0.575894	5.31664	10.9803	0.001041	0.002901
ENSG00000261351.2	AC116913.1	-0.18942	7.15586	10.9855	0.001044	0.002909
ENSG00000285967.1	NIPBL-DT	0.293218	10.0702	10.9762	0.00105	0.002923
ENSG00000276564.1	AC130650.2	0.468205	6.77852	10.9669	0.001054	0.002931
ENSG00000273373.1	AL355488.1	0.347904	8.72836	10.9644	0.001056	0.002936
ENSG00000234380.2	LINC01426	-0.50762	9.47906	10.9622	0.001058	0.002938
ENSG00000276445.1	AC005393.1	0.445403	4.77233	10.9144	0.001072	0.002974
ENSG00000251661.3	AC136475.1	0.443797	6.37095	10.9245	0.001077	0.002983
ENSG00000272695.2	GAS6-DT	-0.47536	6.59545	10.9259	0.001076	0.002983
ENSG00000267390.1	AC036176.1	-0.35795	6.97934	10.8934	0.001095	0.003032
ENSG00000273403.1	AC107294.3	0.447225	5.31538	10.8701	0.001102	0.003049
ENSG00000269293.3	ZSCAN16-AS1	-0.37567	9.08211	10.8724	0.001108	0.003063
ENSG00000232442.1	MHENCR	0.384956	8.69021	10.8618	0.001114	0.003077
ENSG00000215481.9	BCRP3	-0.70585	5.00074	10.839	0.001117	0.003078
ENSG00000225339.4	AL354740.1	0.423128	4.74936	10.8368	0.001116	0.003078
ENSG00000231731.7	AC010976.1	0.3642	7.33804	10.8548	0.001118	0.003078
ENSG00000269399.2	AC008764.6	0.301922	6.72313	10.8553	0.001117	0.003078
ENSG00000260095.1	AC106820.3	0.382377	5.54299	10.8332	0.001125	0.003096
ENSG00000257303.2	AC073896.2	0.273844	5.95838	10.8302	0.001129	0.003105
ENSG00000180139.11	ACTA2-AS1	-0.47838	6.70392	10.7997	0.001149	0.003158
ENSG00000270761.1	AL355353.1	0.406619	6.71944	10.7773	0.001163	0.003192
ENSG00000245954.8	LINC02273	-0.5509	5.67235	10.7476	0.001177	0.00323
ENSG00000229728.1	AL136531.1	0.353883	5.5255	10.7247	0.001191	0.003263
ENSG00000257621.8	PSMA3-AS1	-0.20884	11.8986	10.7317	0.001192	0.003265
ENSG00000231527.7	FAM27C	-0.45329	6.19926	10.7231	0.001195	0.00327
ENSG00000223768.2	LINC00205	0.300115	10.5324	10.7169	0.001201	0.003285
ENSG00000228352.2	AL354989.1	0.404607	5.13623	10.6882	0.00121	0.003307
ENSG00000267058.1	AC006213.2	0.562999	4.97044	10.6788	0.001214	0.003314
ENSG00000273080.1	AC009309.1	0.414992	5.69547	10.685	0.001216	0.003319
ENSG00000260022.1	AL031716.1	-0.43017	5.28704	10.6607	0.001229	0.003351
ENSG00000263916.1	AC100778.2	0.362957	4.63282	10.638	0.001236	0.003361
ENSG00000284882.1	AL359762.1	-0.4033	6.24508	10.659	0.001235	0.003361
ENSG00000286342.1	AC073210.3	0.834924	7.39698	10.6637	0.001234	0.003361
ENSG00000250073.3	AP000866.2	-0.51596	7.27031	10.6162	0.001265	0.003439
ENSG00000236364.4	AL358115.1	0.571656	5.33144	10.5836	0.001279	0.003475
ENSG00000266236.1	NARF-IT1	0.387742	5.78088	10.5826	0.001284	0.003483
ENSG00000203644.3	AC083799.1	0.268776	9.87301	10.5854	0.001286	0.003483
ENSG00000230530.2	LIMD1-AS1	-0.35945	6.04761	10.5826	0.001285	0.003483
ENSG00000271964.1	AC090948.1	-0.40733	5.40638	10.5749	0.001286	0.003483
ENSG00000214432.9	VPS33B-DT	0.456791	4.69964	10.5586	0.001289	0.003487
ENSG00000242147.3	LASTR	0.669209	7.5025	10.56	0.001303	0.003522
ENSG00000255026.1	AC136475.3	0.713819	10.178	10.5576	0.001305	0.003526
ENSG00000279278.1	AC245060.6	0.337765	7.48728	10.5416	0.001315	0.003551
ENSG00000258457.5	AL132780.2	0.362744	6.03434	10.5159	0.00133	0.003588
ENSG00000272518.1	AC036214.2	0.424478	7.21154	10.4915	0.00135	0.003638
ENSG00000287691.1	AL031602.2	-0.34649	5.22479	10.4751	0.001354	0.003646
ENSG00000273301.1	AC016717.2	0.82848	8.7765	10.4752	0.001362	0.003666
ENSG00000261879.7	AC087500.1	-0.29334	6.94109	10.4715	0.001364	0.003667
ENSG00000260578.1	AC110597.1	-0.50269	5.13955	10.4456	0.001374	0.003691
ENSG00000228302.2	AL512770.1	0.301903	6.5537	10.4476	0.00138	0.003706
ENSG00000248360.7	LINC00504	0.728779	5.67132	10.4293	0.001389	0.003727
ENSG00000231346.5	LINC01160	0.469267	5.17578	10.421	0.001391	0.003731
ENSG00000235072.2	ARNILA	0.469786	5.44731	10.4183	0.001396	0.00374
ENSG00000273066.5	AL355987.4	0.482359	6.75197	10.4233	0.001398	0.003743
ENSG00000257474.5	AC027288.1	-0.95035	7.05806	10.4191	0.001401	0.003749
ENSG00000269815.1	AC010463.3	0.358912	4.5951	10.3947	0.001403	0.00375
ENSG00000275763.3	ZNF516-DT	-0.48562	5.42028	10.3625	0.001437	0.003839
ENSG00000227258.6	SMIM2-AS1	-0.52713	5.95018	10.3622	0.001441	0.003843
ENSG00000235904.3	RBMS3-AS3	-0.58662	6.00889	10.3639	0.00144	0.003843
ENSG00000179066.8	AC020907.1	0.737981	7.33068	10.3629	0.001443	0.003847
ENSG00000232648.4	AC107214.1	0.31763	5.60305	10.3546	0.001444	0.003847
ENSG00000234617.2	SNRK-AS1	0.425018	5.01578	10.3457	0.001445	0.003847
ENSG00000177133.11	PRDM16-DT	-0.75813	8.5586	10.352	0.001452	0.003862
ENSG00000233705.7	SLC26A4-AS1	0.983789	7.00546	10.3405	0.00146	0.003879
ENSG00000233527.9	ZNF529-AS1	0.271525	8.21296	10.3376	0.001463	0.003885
ENSG00000278266.1	AC079949.2	0.983322	7.54234	10.2836	0.001505	0.003992
ENSG00000251143.1	AP002490.1	0.401104	5.73804	10.2757	0.001506	0.003993
ENSG00000251363.3	LINC02315	1.06209	6.3274	10.2519	0.001527	0.004045
ENSG00000235385.2	LINC02154	0.960216	6.61212	10.2216	0.001552	0.00411
ENSG00000273084.1	AC092171.5	0.399515	6.91603	10.193	0.001577	0.004171
ENSG00000264278.1	ZNF236-DT	-0.37091	7.27875	10.1344	0.001626	0.004296
ENSG00000275481.1	AC025031.4	0.610377	6.01199	10.1313	0.001625	0.004296
ENSG00000287168.1	AL512625.3	0.478119	5.99193	10.1223	0.001633	0.004311
ENSG00000272758.6	AC083798.2	-0.26745	6.83859	10.1225	0.001636	0.004315
ENSG00000268230.5	AC012313.3	0.418367	6.03614	10.1078	0.001646	0.004338
ENSG00000176659.9	C20orf197	0.846068	8.46117	10.1026	0.001654	0.004357
ENSG00000204677.13	FAM153CP	-0.60137	5.54951	10.0657	0.00168	0.004414
ENSG00000236120.7	AC110995.1	-0.49963	6.0171	10.0689	0.00168	0.004414
ENSG00000251259.1	AC004069.1	0.386703	5.1746	10.0619	0.001679	0.004414
ENSG00000272037.1	AP002907.1	0.409614	6.33967	10.0647	0.001685	0.004424
ENSG00000224614.2	TNK2-AS1	0.38007	5.01468	10.0514	0.001686	0.004425
ENSG00000224397.7	PELATON	-0.49107	10.3645	10.0553	0.001696	0.004447
ENSG00000233621.2	LINC01137	-0.41521	9.84099	10.0499	0.001701	0.004457
ENSG00000216895.9	AC009403.1	-0.26694	7.60602	9.99945	0.001746	0.004571
ENSG00000267296.2	CEBPA-DT	-0.48052	8.30594	9.99406	0.001751	0.004581
ENSG00000254473.1	AL354920.1	-0.36967	7.54782	9.95108	0.00179	0.004679
ENSG00000272906.1	AL353708.3	0.343348	4.80279	9.93182	0.001792	0.004679
ENSG00000273456.1	AC064836.2	0.340512	6.92945	9.94938	0.001791	0.004679
ENSG00000254317.1	AC022973.5	0.367939	5.15491	9.90917	0.001819	0.004745
ENSG00000270175.1	AC023509.3	-0.37416	6.63574	9.88341	0.001854	0.004832
ENSG00000206195.11	DUXAP8	0.680861	8.74276	9.88076	0.001858	0.00484
ENSG00000233871.2	DLG5-AS1	0.344794	6.23816	9.86334	0.001872	0.004869
ENSG00000283907.1	AD000090.1	-0.93565	9.75607	9.86748	0.001871	0.004869
ENSG00000287419.1	AL121929.3	-0.4081	5.34622	9.85589	0.001873	0.004869
ENSG00000253978.2	CTB-178M22.2	0.573261	5.13849	9.84208	0.001883	0.004892
ENSG00000241472.7	PTPRG-AS1	0.423487	7.49023	9.84182	0.001896	0.004919
ENSG00000287839.1	AL353807.5	0.504209	8.22138	9.84161	0.001896	0.004919
ENSG00000249087.7	ZNF436-AS1	0.281452	7.05799	9.83517	0.001902	0.004929
ENSG00000236212.2	AC009262.1	0.907012	6.13599	9.82505	0.001908	0.004942
ENSG00000224358.1	TMCO1-AS1	0.377562	5.52594	9.81309	0.001917	0.004958
ENSG00000279738.1	AL022311.1	0.24274	7.87803	9.8208	0.001917	0.004958
ENSG00000259488.2	AC023355.1	0.366966	5.16983	9.78158	0.001945	0.005023
ENSG00000267452.3	LINC02073	-0.52617	5.26945	9.7837	0.001944	0.005023
ENSG00000273284.1	AP001033.2	0.384286	6.80541	9.72258	0.002017	0.005205
ENSG00000245849.8	RAD51-AS1	-0.25847	9.33119	9.7227	0.002019	0.005206
ENSG00000259959.1	AC107068.1	0.278338	8.44749	9.72077	0.002021	0.005207
ENSG00000245711.2	NADK2-AS1	0.528094	4.91736	9.69744	0.002029	0.00522
ENSG00000285873.1	AL445253.1	-0.66096	5.81401	9.70808	0.002028	0.00522
ENSG00000267274.1	AC008770.3	-0.41356	4.69464	9.67258	0.002052	0.005277
ENSG00000228624.7	HDAC2-AS2	0.43072	6.80293	9.68648	0.002056	0.005282
ENSG00000259520.6	AC051619.4	-0.48212	5.07617	9.67341	0.002058	0.005284
ENSG00000204929.13	AC007389.1	-0.4808	4.90266	9.66279	0.002067	0.005303
ENSG00000267666.2	AC004156.1	0.459062	5.10188	9.65874	0.002074	0.005317
ENSG00000230316.7	FEZF1-AS1	-0.90293	9.85535	9.66634	0.002079	0.005327
ENSG00000173077.16	DELEC1	-0.53519	5.49986	9.65609	0.002082	0.00533
ENSG00000213888.3	LINC01521	0.364032	7.04865	9.65466	0.002091	0.005349
ENSG00000233098.9	CCDC144NL-AS1	0.589579	8.17776	9.65071	0.002096	0.005359
ENSG00000283000.2	LINC02635	-0.6036	6.81118	9.64287	0.002103	0.005373
ENSG00000276533.1	AC018926.2	-0.4523	6.12605	9.63001	0.002115	0.0054
ENSG00000273058.2	AL359921.2	0.282334	6.76736	9.62561	0.002122	0.005414
ENSG00000272129.1	AL359715.3	0.312143	6.64648	9.61924	0.002129	0.005428
ENSG00000271133.5	AC004130.2	0.542781	7.15392	9.59004	0.002163	0.00551
ENSG00000230773.9	AC092650.1	0.456688	4.96779	9.57354	0.002167	0.005514
ENSG00000259768.6	AC004943.2	0.279227	8.74625	9.58706	0.002168	0.005514
ENSG00000287929.1	AL354953.1	-0.66416	7.01137	9.58374	0.00217	0.005516
ENSG00000213062.5	Z99572.1	0.297956	8.6446	9.56624	0.002191	0.005567
ENSG00000272750.1	AL592148.3	-0.27472	7.27777	9.56134	0.002196	0.005572
ENSG00000286136.2	AC107071.1	0.341637	5.11006	9.54973	0.002197	0.005572
ENSG00000235888.3	AF064858.1	0.534732	7.86173	9.54815	0.002212	0.005607
ENSG00000261664.5	TTC39A-AS1	-0.53325	5.41471	9.52165	0.002234	0.005658
ENSG00000233785.1	AC131011.1	0.494005	5.33406	9.51039	0.002246	0.005684
ENSG00000250990.1	AC098851.1	-0.48768	4.86352	9.47483	0.002281	0.00577
ENSG00000266916.7	ZNF793-AS1	0.496078	7.11657	9.47542	0.002297	0.005807
ENSG00000267169.2	AC022098.1	-0.21723	6.90784	9.47333	0.0023	0.005809
ENSG00000278727.1	AC000403.1	-0.37601	6.31703	9.45291	0.002323	0.005863
ENSG00000229950.1	TFAP2A-AS1	0.490603	5.66445	9.39927	0.002385	0.006015
ENSG00000287188.1	AC068989.1	-0.55043	5.49516	9.38317	0.002404	0.006058
ENSG00000235772.1	AP001625.2	0.478735	5.47117	9.37707	0.002411	0.006072
ENSG00000287315.1	AL670729.3	0.527555	8.17753	9.35792	0.002445	0.006154
ENSG00000163364.10	LINC01116	0.808438	7.92729	9.35589	0.002448	0.006156
ENSG00000257509.1	AC073487.1	0.342186	5.18617	9.34247	0.002452	0.006162
ENSG00000273669.1	AC015819.1	-0.36629	5.50682	9.31523	0.002492	0.006258
ENSG00000254024.1	AP001207.3	-0.57937	5.93859	9.3051	0.002509	0.006296
ENSG00000251022.6	THAP9-AS1	0.210123	11.5936	9.29628	0.002527	0.006337
ENSG00000234286.1	AC006026.3	-0.49164	5.02024	9.28088	0.00253	0.006342
ENSG00000203392.3	AC105020.1	0.403363	7.003	9.28745	0.002536	0.006353
ENSG00000234928.1	LINC01659	-0.84143	5.86432	9.27441	0.002549	0.006379
ENSG00000250240.6	AC008840.1	0.437566	4.84194	9.23727	0.002585	0.006466
ENSG00000286427.1	AC009486.2	-0.45304	4.95656	9.23006	0.002598	0.006494
ENSG00000214401.4	KANSL1-AS1	-0.41279	8.08896	9.229	0.002617	0.006537
ENSG00000257829.1	AC121757.1	0.58306	6.42947	9.22106	0.002625	0.006551
ENSG00000218018.3	RBM38-AS1	0.256032	6.05065	9.2045	0.002646	0.006596
ENSG00000247774.7	PCED1B-AS1	-0.35973	9.66224	9.20896	0.002646	0.006596
ENSG00000226453.2	LINC02542	0.673436	8.10002	9.20073	0.002657	0.006616
ENSG00000273356.1	LINC02019	-0.30492	6.22465	9.18531	0.002674	0.006656
ENSG00000244459.2	AC147067.1	-0.41265	7.23101	9.17122	0.002697	0.006709
ENSG00000271826.5	PLS3-AS1	-0.46292	6.21472	9.16703	0.0027	0.006711
ENSG00000257285.6	AL132780.1	0.254243	6.87965	9.16661	0.002703	0.006714
ENSG00000259038.1	AL121820.2	0.58029	5.62286	9.14967	0.00272	0.006751
ENSG00000277806.1	AC006213.4	0.336218	5.69476	9.11887	0.002766	0.00686
ENSG00000260806.1	AL163051.1	0.414587	6.6712	9.10137	0.002797	0.006933
ENSG00000242553.1	AP001432.1	0.317608	4.89299	9.08322	0.002807	0.006952
ENSG00000263325.1	AC003965.2	0.564745	5.06478	9.06679	0.002834	0.007014
ENSG00000153363.13	LINC00467	-0.30757	10.7454	9.07633	0.002838	0.007018
ENSG00000223482.8	NUTM2A-AS1	-0.2312	10.7774	9.04431	0.002886	0.007133
ENSG00000237975.7	FLG-AS1	-0.52111	6.45169	9.03172	0.002902	0.007162
ENSG00000268460.2	AC006262.1	0.672242	5.68555	9.02861	0.0029	0.007162
ENSG00000232774.8	AL355916.1	-0.8636	7.72389	9.02055	0.002922	0.007206
ENSG00000287769.1	AL353748.3	0.198121	7.47525	9.01726	0.002927	0.007213
ENSG00000247287.3	AL359220.1	-0.26823	8.11158	9.01566	0.00293	0.007216
ENSG00000269954.2	AC022239.1	-0.67211	5.84552	8.99565	0.002954	0.00727
ENSG00000260468.1	LINC01290	-0.44205	4.76853	8.9759	0.002969	0.007294
ENSG00000260645.2	AL359715.2	0.381328	4.91331	8.97849	0.002967	0.007294
ENSG00000262454.4	MIR193BHG	0.474833	8.51441	8.99014	0.00297	0.007294
ENSG00000231948.2	HS1BP3-IT1	0.541561	5.31093	8.97555	0.002979	0.007312
ENSG00000269921.1	AC068620.1	0.338299	4.66188	8.95756	0.002994	0.007345
ENSG00000268836.1	Z69706.1	-0.37547	6.0615	8.9476	0.003032	0.007431
ENSG00000278765.1	AC004477.2	0.261999	5.32646	8.94181	0.003033	0.007431
ENSG00000224652.2	LINC00885	0.589642	6.88685	8.94051	0.003047	0.007458
ENSG00000205913.7	SRRM2-AS1	0.275852	7.42082	8.93781	0.003052	0.007466
ENSG00000286750.1	AC015802.7	-0.59145	6.38173	8.92889	0.003064	0.007489
ENSG00000223725.6	AC009226.1	0.372703	4.99771	8.91187	0.003076	0.007511
ENSG00000273783.1	AL136040.1	0.317033	6.18447	8.92023	0.003077	0.007511
ENSG00000273001.1	AL731533.2	0.504068	5.28169	8.91091	0.003082	0.007514
ENSG00000275479.1	AC087741.2	0.388079	5.16006	8.91079	0.003081	0.007514
ENSG00000271780.1	AL118558.3	0.292948	7.51949	8.91514	0.003089	0.007526
ENSG00000286086.1	AC099661.1	0.340556	5.98194	8.90747	0.003096	0.007538
ENSG00000255284.2	AP006621.3	0.281399	8.139	8.90533	0.003106	0.007556
ENSG00000230699.2	AL645608.2	0.77295	5.69626	8.88217	0.003134	0.007605
ENSG00000249816.7	LINC00964	-0.69202	7.12532	8.89076	0.003129	0.007605
ENSG00000272729.1	AC009336.1	-0.60685	4.80916	8.87583	0.003131	0.007605
ENSG00000278396.1	AL122023.1	-0.32271	5.14922	8.87942	0.003133	0.007605
ENSG00000275491.1	LINC01730	-0.53527	5.35684	8.87514	0.003143	0.007621
ENSG00000180861.9	LINC01559	-1.24908	8.56471	8.87239	0.003161	0.007658
ENSG00000213904.9	LIPE-AS1	0.346541	6.0246	8.86549	0.003166	0.007667
ENSG00000219410.6	AC125494.1	0.340143	4.60843	8.84174	0.003183	0.007702
ENSG00000246526.2	LINC02481	-0.34101	7.3145	8.85679	0.003186	0.007704
ENSG00000282012.1	AP000357.2	0.918652	6.83441	8.84501	0.003204	0.007743
ENSG00000226266.6	AC009961.1	0.296356	6.30722	8.83912	0.003213	0.007758
ENSG00000254632.2	AP003119.1	0.945021	6.34544	8.83189	0.003224	0.00778
ENSG00000260855.1	AL591848.3	0.412386	6.68813	8.83065	0.003229	0.007786
ENSG00000261067.7	AC109460.3	0.3477	4.71305	8.81274	0.003235	0.007797
ENSG00000267750.6	RUNDC3A-AS1	0.522266	7.33406	8.82435	0.003241	0.007806
ENSG00000259146.4	AC005476.2	0.41138	6.72653	8.80596	0.003271	0.007873
ENSG00000260704.1	LINC00543	-0.81917	6.64126	8.7978	0.003285	0.007901
ENSG00000231439.4	WASIR2	0.569887	6.12193	8.7668	0.003337	0.00802
ENSG00000271032.1	AC020907.4	0.384662	6.51325	8.76262	0.003347	0.008038
ENSG00000275854.1	AC084824.4	0.35379	5.50524	8.74728	0.003366	0.008079
ENSG00000175147.13	TMEM51-AS1	-0.4167	8.21294	8.7421	0.003387	0.008123
ENSG00000275494.1	AC133552.5	0.383004	6.81642	8.73873	0.003391	0.008127
ENSG00000250365.7	AL139353.2	0.292045	5.86791	8.72435	0.003411	0.008172
ENSG00000228043.5	AC114763.1	0.323363	5.62407	8.70653	0.003441	0.008238
ENSG00000262061.6	AC129507.1	-0.46677	5.21289	8.69071	0.003464	0.008288
ENSG00000212694.8	LINC01089	0.320503	9.25829	8.69185	0.003479	0.008316
ENSG00000224875.2	EML4-AS1	-0.48606	5.40233	8.68033	0.003487	0.008324
ENSG00000227896.2	AL731569.1	0.245153	6.32245	8.68581	0.003485	0.008324
ENSG00000273432.1	AC004951.4	0.306969	4.67313	8.64799	0.003531	0.008425
ENSG00000260372.7	AQP4-AS1	-0.64947	6.02232	8.6427	0.003564	0.008486
ENSG00000267904.1	AC024075.1	-0.29331	6.53889	8.64511	0.003563	0.008486
ENSG00000281005.1	LINC00921	-0.22744	6.98154	8.64621	0.003562	0.008486
ENSG00000237126.8	AC073254.1	-0.29378	6.91028	8.6434	0.003567	0.008488
ENSG00000272360.1	AC116036.2	0.49543	5.20722	8.62425	0.003588	0.008532
ENSG00000260083.2	MIR762HG	0.231924	7.10852	8.62692	0.003599	0.008549
ENSG00000272588.1	AC139887.4	-0.47238	6.04971	8.62402	0.0036	0.008549
ENSG00000230943.3	LINC02541	-0.49986	6.86184	8.61923	0.003613	0.008574
ENSG00000231528.3	FAM225A	0.450419	6.42045	8.58967	0.003668	0.0087
ENSG00000286288.1	AL109809.4	-0.40375	4.95986	8.57761	0.003674	0.008708
ENSG00000271959.1	AC100803.4	0.53197	5.98011	8.58038	0.003683	0.008724
ENSG00000245466.1	AL357153.1	0.595502	5.14813	8.56571	0.0037	0.008758
ENSG00000256694.1	AC026369.2	-0.45693	5.7842	8.56513	0.003712	0.00878
ENSG00000236908.2	LINC02827	0.648826	5.08124	8.55419	0.003721	0.008792
ENSG00000267114.1	AC011481.1	0.367102	4.56691	8.54749	0.003722	0.008792
ENSG00000228509.6	AC006460.1	0.768161	8.97238	8.53996	0.003771	0.008902
ENSG00000243926.2	TIPARP-AS1	0.339228	6.80346	8.48843	0.003873	0.009137
ENSG00000261104.1	AC093904.4	0.690199	6.83885	8.48644	0.003877	0.00914
ENSG00000230825.2	AC005532.1	0.635316	5.45133	8.4707	0.003898	0.009184
ENSG00000245685.7	FRG1-DT	0.30085	5.36772	8.45925	0.003922	0.009233
ENSG00000272345.1	AL031775.1	-0.23418	6.45166	8.46295	0.003925	0.009235
ENSG00000266490.1	AC127024.5	0.280117	5.30228	8.45305	0.003934	0.009249
ENSG00000245904.4	AC025164.1	-0.32971	6.02827	8.45602	0.003937	0.00925
ENSG00000272335.1	AC093297.2	0.262605	9.71731	8.45791	0.00394	0.009251
ENSG00000287678.1	AL031778.1	0.327506	5.66221	8.45008	0.003945	0.009258
ENSG00000235499.1	AC073046.1	0.34058	5.71027	8.43383	0.00398	0.009334
ENSG00000230555.2	AL450326.1	-0.31638	6.92194	8.42522	0.004006	0.00939
ENSG00000204620.3	AC115618.1	0.30675	5.36777	8.41055	0.004025	0.009427
ENSG00000228613.1	AC141930.1	0.68646	5.36164	8.4032	0.004039	0.009454
ENSG00000273145.1	BX537318.1	-0.32509	7.93078	8.39921	0.004064	0.009506
ENSG00000236780.7	LINC01829	0.367563	5.12422	8.38417	0.004077	0.00953
ENSG00000215417.13	MIR17HG	0.433802	7.11722	8.38081	0.004103	0.009584
ENSG00000250328.6	MGC32805	-0.48679	8.29683	8.38014	0.004106	0.009585
ENSG00000248932.6	AC046134.2	0.286088	8.49635	8.37605	0.004115	0.0096
ENSG00000262420.3	AC007613.1	-0.36234	5.48202	8.36861	0.004118	0.009602
ENSG00000236204.6	LINC01376	0.3455	7.71771	8.3184	0.004243	0.009885
ENSG00000277449.1	CEBPB-AS1	0.28567	6.57736	8.30343	0.004274	0.009951
ENSG00000284642.1	AL139424.2	0.351341	6.34394	8.25941	0.004374	0.010178
ENSG00000281538.1	AC254562.3	-0.39806	5.21936	8.24039	0.004406	0.010245
ENSG00000228630.5	HOTAIR	1.04881	6.4946	8.22966	0.004444	0.010327
ENSG00000277369.1	AC010654.1	0.352508	6.60609	8.21442	0.004482	0.010409
ENSG00000237232.9	ZNF295-AS1	0.384882	6.76168	8.20782	0.004499	0.01044
ENSG00000224468.3	LAMC1-AS1	0.365941	5.16996	8.17338	0.004565	0.010588
ENSG00000267801.1	AC087289.5	0.351798	6.11333	8.16234	0.004606	0.010675
ENSG00000233766.7	CAVIN2-AS1	-0.54117	5.17261	8.15501	0.00461	0.010679
ENSG00000229591.1	AC006017.1	0.400067	5.05886	8.14447	0.004634	0.010725
ENSG00000246308.2	AC116535.1	-0.28157	5.74982	8.14599	0.004643	0.01074
ENSG00000272763.1	AC103702.2	0.976537	7.28445	8.14586	0.004651	0.010753
ENSG00000286177.1	AC011462.5	-0.29411	6.94361	8.13077	0.004689	0.010832
ENSG00000268030.1	AC005253.1	0.226869	5.99088	8.12353	0.004701	0.010855
ENSG00000215039.7	CD27-AS1	0.237991	10.3085	8.11673	0.004727	0.010906
ENSG00000214546.4	AC087491.1	-0.57666	5.38734	8.09252	0.004772	0.011002
ENSG00000287337.1	AC005962.2	0.440004	5.4862	8.09199	0.004774	0.011002
ENSG00000270673.1	YTHDF3-AS1	0.352239	6.62531	8.08577	0.004802	0.011058
ENSG00000181800.6	CELF2-AS1	-0.58152	5.92183	8.07699	0.004819	0.011091
ENSG00000280007.1	AC008079.1	0.287936	6.39936	8.05874	0.004871	0.011202
ENSG00000272097.2	AL024498.1	0.276196	5.86461	8.034	0.004931	0.011333
ENSG00000268218.1	AC137932.3	0.31679	7.6923	8.02838	0.004955	0.01138
ENSG00000120664.11	SPART-AS1	-0.335	4.65753	8.01018	0.004968	0.011404
ENSG00000225205.5	AC078883.1	-0.31734	7.05155	8.01437	0.004991	0.011441
ENSG00000230630.5	DNM3OS	-0.37608	8.15334	8.01493	0.004991	0.011441
ENSG00000238197.6	PAXBP1-AS1	0.225127	8.37295	8.01399	0.004994	0.011441
ENSG00000255050.1	AC067930.4	0.539063	5.13661	7.99447	0.005023	0.011501
ENSG00000276791.1	AC092117.1	0.322828	6.86028	7.99183	0.005051	0.011556
ENSG00000256443.1	AP003559.1	0.557651	6.29203	7.98065	0.005078	0.011611
ENSG00000272277.1	AL031963.3	0.347163	4.95464	7.97029	0.005085	0.01162
ENSG00000196204.12	RNF216P1	0.203122	9.69206	7.96717	0.005121	0.011695
ENSG00000232006.9	AC005537.1	0.830538	6.17391	7.94333	0.005179	0.011819
ENSG00000225756.1	DBH-AS1	0.420163	7.49747	7.94277	0.005187	0.01183
ENSG00000258053.1	AC025575.2	0.976461	6.69362	7.93646	0.005201	0.011848
ENSG00000278768.2	BACE1-AS	0.225377	8.77637	7.93875	0.005199	0.011848
ENSG00000272264.1	AC009686.2	0.447275	5.98264	7.92081	0.005241	0.01193
ENSG00000257718.1	CPNE8-AS1	0.411188	6.17057	7.91104	0.00527	0.01199
ENSG00000267107.8	PCAT19	-0.40488	9.40884	7.87842	0.005371	0.012211
ENSG00000226237.2	GAS1RR	-0.46692	5.54749	7.86766	0.005387	0.01224
ENSG00000255046.1	AC069185.1	-0.39103	4.97449	7.8576	0.005404	0.012263
ENSG00000273265.1	CNNM3-DT	0.269515	5.46447	7.86207	0.005402	0.012263
ENSG00000271147.8	ARMCX5-GPRASP2	-0.21323	8.41745	7.85559	0.005437	0.012329
ENSG00000240541.3	TM4SF1-AS1	-0.52692	6.61293	7.84861	0.005453	0.012359
ENSG00000285018.1	AC245140.3	0.396991	4.75413	7.83055	0.005475	0.0124
ENSG00000222020.3	HDAC4-AS1	0.385014	5.6938	7.83566	0.005483	0.012403
ENSG00000224078.15	SNHG14	-0.3785	12.0743	7.83961	0.005484	0.012403
ENSG00000286753.1	AC091978.1	0.316724	6.61603	7.83727	0.005486	0.012403
ENSG00000273341.2	AC004921.1	-0.41133	5.57232	7.81754	0.005535	0.012504
ENSG00000253837.1	AC090197.1	-0.39222	5.3366	7.8093	0.005555	0.012542
ENSG00000231177.4	LINC00852	-0.25887	6.05401	7.81093	0.005561	0.012543
ENSG00000285756.2	BX890604.1	-0.28416	9.37487	7.81305	0.005563	0.012543
ENSG00000286244.1	AC073046.3	0.359935	4.93951	7.80156	0.005568	0.012546
ENSG00000260231.2	KDM7A-DT	0.354419	9.79794	7.79773	0.005609	0.012631
ENSG00000197813.6	AC011450.1	0.311129	6.06593	7.78782	0.00563	0.012663
ENSG00000272849.1	AC084018.1	0.302528	7.01537	7.79045	0.005628	0.012663
ENSG00000255491.3	AC100858.2	-0.60588	6.81315	7.7872	0.005637	0.012671
ENSG00000231789.2	PIK3CD-AS2	0.479837	8.53175	7.78433	0.005649	0.012689
ENSG00000279833.1	AL031846.2	-0.31943	6.68053	7.77709	0.005667	0.012723
ENSG00000232354.8	VIPR1-AS1	-0.49197	6.41663	7.76904	0.00569	0.012767
ENSG00000247982.6	LINC00926	-0.4444	8.48349	7.75846	0.005728	0.012843
ENSG00000238755.3	LINC02006	-0.51639	5.31292	7.74621	0.005746	0.012876
ENSG00000262089.1	AC040977.1	-0.2589	7.05204	7.75012	0.005752	0.01288
ENSG00000258168.6	AC025569.1	0.572572	7.0432	7.73401	0.005801	0.012983
ENSG00000249502.3	AC006160.1	0.36047	5.92798	7.7154	0.005852	0.013089
ENSG00000286207.1	AC012443.2	0.333395	6.88941	7.69129	0.005936	0.013268
ENSG00000273387.1	AC005005.3	0.311756	4.808	7.67801	0.005947	0.013283
ENSG00000255045.1	AP000866.5	-0.43952	4.77836	7.6729	0.005963	0.013311
ENSG00000269961.1	AC010359.2	0.299969	4.7586	7.66862	0.005975	0.01333
ENSG00000271913.7	AL035530.2	-0.24912	7.45573	7.67279	0.005997	0.013371
ENSG00000258952.2	SALRNA1	-0.64024	5.44718	7.63505	0.006104	0.0136
ENSG00000260898.6	ADPGK-AS1	-0.29336	5.02797	7.61552	0.006159	0.013715
ENSG00000226496.3	LINC00323	-0.58438	5.34593	7.59964	0.006219	0.013841
ENSG00000263823.1	AC009831.1	-0.28693	5.32892	7.58749	0.006261	0.013922
ENSG00000275894.1	AL021578.1	-0.45148	5.91035	7.58934	0.006264	0.013922
ENSG00000229124.7	VIM-AS1	-0.32598	8.50942	7.57456	0.006324	0.014048
ENSG00000204054.14	LINC00963	-0.21451	12.1635	7.57228	0.006333	0.014058
ENSG00000280206.1	AC026401.3	0.290628	9.39959	7.56805	0.006347	0.014081
ENSG00000229214.2	LINC00242	0.387969	5.83537	7.56131	0.006358	0.014088
ENSG00000260368.1	AC027373.1	0.343379	4.79106	7.55495	0.006355	0.014088
ENSG00000276136.1	AC016957.2	-0.31845	5.98577	7.55611	0.006378	0.014124
ENSG00000257815.7	PRANCR	0.270467	7.4222	7.55586	0.006387	0.014135
ENSG00000258099.1	ATXN2-AS	0.305055	4.74791	7.54294	0.006395	0.014142
ENSG00000214049.8	UCA1	1.07275	8.67701	7.54366	0.006431	0.014213
ENSG00000273218.1	AC005776.2	0.230755	5.68099	7.53413	0.00645	0.014248
ENSG00000234546.4	LNCTAM34A	-0.27765	6.95676	7.52715	0.006486	0.014317
ENSG00000272123.1	AC008966.2	-0.40518	4.6964	7.50441	0.006528	0.014402
ENSG00000235313.1	HM13-IT1	0.258787	5.50072	7.50877	0.006536	0.01441
ENSG00000250116.2	RHOQ-AS1	0.384618	5.66648	7.50356	0.006557	0.014448
ENSG00000253161.5	LINC01605	0.766666	6.08705	7.4994	0.006576	0.014481
ENSG00000259363.6	AC090825.1	-0.35021	6.67084	7.49801	0.006587	0.014491
ENSG00000276476.3	LINC00540	0.8154	6.82443	7.49753	0.006589	0.014491
ENSG00000286042.1	LCAL1	0.913539	11.8462	7.48137	0.006651	0.014619
ENSG00000236499.2	LINC00896	0.497284	6.61719	7.46493	0.006705	0.014729
ENSG00000286585.1	AC104472.4	0.376775	5.57955	7.45734	0.006721	0.014755
ENSG00000226950.8	DANCR	0.284769	11.1885	7.45426	0.006749	0.014808
ENSG00000236017.8	ASMTL-AS1	0.443736	8.0895	7.44365	0.006787	0.014881
ENSG00000232788.1	ITGA6-AS1	-0.33761	5.434	7.43536	0.0068	0.0149
ENSG00000264247.2	LINC00909	-0.19103	9.68227	7.42926	0.006841	0.014981
ENSG00000224975.1	INE1	0.231958	7.08865	7.42541	0.006852	0.014997
ENSG00000265800.1	AC022211.3	0.335327	5.78123	7.41637	0.006875	0.015038
ENSG00000162888.4	C1orf147	0.355088	5.08962	7.40847	0.00689	0.01506
ENSG00000257221.4	AC007569.1	0.404629	6.05467	7.39612	0.006955	0.015193
ENSG00000253616.5	AC107959.3	-0.49624	6.62277	7.39075	0.00698	0.015239
ENSG00000231535.7	LINC00278	-0.9191	6.03114	7.36807	0.00706	0.015404
ENSG00000266053.2	NDUFV2-AS1	0.191111	7.26107	7.36454	0.007082	0.015443
ENSG00000232878.3	DPYD-AS1	-0.9666	7.27069	7.34331	0.007164	0.015611
ENSG00000270012.1	AC232271.1	0.272987	7.76365	7.3373	0.007188	0.015656
ENSG00000258017.2	AC011603.2	0.290073	5.22205	7.33002	0.007193	0.015656
ENSG00000228956.8	SATB1-AS1	0.449163	6.54421	7.3146	0.007273	0.01582
ENSG00000260804.3	LINC01963	-0.31471	8.9523	7.31435	0.007279	0.015825
ENSG00000240499.7	AC004594.1	-0.5568	6.2334	7.30642	0.007303	0.015866
ENSG00000273032.3	DGCR5	0.516316	9.69124	7.30058	0.007334	0.015924
ENSG00000286747.1	AL627095.2	0.406413	5.30414	7.29249	0.007342	0.015933
ENSG00000287051.1	AC121757.2	0.522493	7.4839	7.28412	0.007398	0.016043
ENSG00000272145.1	NFYC-AS1	0.257317	6.77683	7.26501	0.007472	0.016195
ENSG00000234156.3	AL359636.2	0.633585	6.04248	7.25554	0.007504	0.016254
ENSG00000224043.8	CCNT2-AS1	0.235414	7.81777	7.25452	0.007518	0.016275
ENSG00000253438.4	PCAT1	0.413601	7.78017	7.25214	0.007528	0.016286
ENSG00000240137.6	ERICH6-AS1	0.346185	7.4273	7.23399	0.007601	0.016435
ENSG00000280832.1	GSEC	0.36672	9.01226	7.23303	0.007607	0.016438
ENSG00000253414.3	AC124067.2	0.673652	5.93909	7.21518	0.007668	0.01656
ENSG00000224281.5	SLC25A5-AS1	0.219314	7.19485	7.21605	0.007675	0.016564
ENSG00000236345.1	SCAT8	0.641925	8.29917	7.21251	0.007692	0.01659
ENSG00000281404.2	LINC01176	0.309336	8.11466	7.2011	0.007739	0.016683
ENSG00000253320.7	MAILR	0.247077	9.1636	7.18795	0.007795	0.016794
ENSG00000272509.1	AC087752.4	0.298641	4.98778	7.16793	0.007847	0.016894
ENSG00000253741.2	LNCOC1	0.430326	5.85792	7.16251	0.007891	0.016978
ENSG00000267096.1	AC008735.1	0.378686	4.8073	7.15447	0.007897	0.016982
ENSG00000203362.2	POLH-AS1	0.26839	6.29883	7.15292	0.007937	0.017058
ENSG00000224812.3	TMEM72-AS1	0.38414	6.14126	7.14576	0.007967	0.017111
ENSG00000251364.7	AC107884.1	-0.34511	8.1103	7.13935	0.008003	0.017179
ENSG00000215241.4	LINC02449	0.370203	6.32982	7.1365	0.008009	0.01718
ENSG00000243479.3	MNX1-AS1	0.576793	7.54645	7.13054	0.00804	0.017238
ENSG00000225791.7	TRAM2-AS1	-0.26557	9.91623	7.12676	0.008059	0.017268
ENSG00000186056.10	MATN1-AS1	0.240204	7.19602	7.11871	0.008091	0.017317
ENSG00000287292.1	AC002460.2	-0.50617	4.95869	7.11157	0.00809	0.017317
ENSG00000275759.1	AC026367.3	0.333652	5.29877	7.1111	0.008103	0.017331
ENSG00000267395.5	DM1-AS	0.286043	6.14406	7.10826	0.008131	0.01738
ENSG00000267080.6	ASB16-AS1	0.182483	9.76431	7.09649	0.008192	0.017501
ENSG00000282221.1	AC119427.1	-0.35993	7.80308	7.07545	0.008285	0.017689
ENSG00000263990.1	AC004253.1	0.273602	5.5638	7.06929	0.008296	0.017701
ENSG00000287249.1	AC005400.1	-0.36454	5.18895	7.06074	0.008326	0.017754
ENSG00000236255.2	AC009404.1	0.260814	8.15317	7.06497	0.008333	0.017759
ENSG00000275234.1	AC010503.4	-0.29786	10.3204	7.02594	0.008513	0.018131
ENSG00000286186.1	AC018445.5	-0.43617	5.26053	7.01478	0.008538	0.018175
ENSG00000260997.1	AC004847.1	-0.62694	9.20517	7.01452	0.008565	0.018222
ENSG00000272842.1	AL391834.1	-0.27058	5.63917	7.00308	0.008602	0.018289
ENSG00000268201.1	AC020915.1	0.29587	5.36294	7.00051	0.008607	0.01829
ENSG00000204241.8	LINC02731	0.458126	5.49544	6.9912	0.008654	0.018369
ENSG00000236830.7	CBR3-AS1	0.258413	8.97876	6.99541	0.008655	0.018369
ENSG00000227619.3	AL391056.1	0.642093	8.87391	6.98813	0.008689	0.01842
ENSG00000248445.5	SEMA6A-AS1	-0.32515	5.59608	6.98433	0.00869	0.01842
ENSG00000254682.1	AP002387.1	0.340759	8.62532	6.98016	0.008727	0.018488
ENSG00000286214.1	AUXG01000058.1	0.382853	8.03588	6.97103	0.00877	0.018568
ENSG00000269934.3	AL353593.1	-0.2922	7.46058	6.96588	0.008793	0.0186
ENSG00000275549.1	STPG3-AS1	0.482301	5.61141	6.96198	0.008795	0.0186
ENSG00000272990.1	AC084036.1	0.31612	6.30646	6.94416	0.008892	0.018793
ENSG00000226363.3	HAGLROS	0.630796	6.71422	6.93889	0.00892	0.018842
ENSG00000255435.7	AP001267.3	0.307563	5.61418	6.93357	0.008933	0.018858
ENSG00000287055.1	AL359813.1	-0.57603	5.45018	6.92318	0.00898	0.018946
ENSG00000273760.1	AC245041.1	-0.80321	6.551	6.92515	0.008986	0.018948
ENSG00000227741.1	AL121987.2	0.285263	5.13278	6.91105	0.009031	0.019031
ENSG00000232160.7	RAP2C-AS1	-0.23873	7.67777	6.91474	0.009042	0.019038
ENSG00000256540.1	AC007406.3	-0.41132	6.10738	6.91241	0.009045	0.019038
ENSG00000228221.6	LINC00578	-0.49553	10.3457	6.91082	0.009063	0.019058
ENSG00000258647.6	LINC00930	0.67388	6.99273	6.90964	0.009065	0.019058
ENSG00000270108.1	AL049840.6	-0.38079	5.73527	6.90361	0.009083	0.019085
ENSG00000269889.1	AC078802.1	0.340394	4.95301	6.89174	0.009119	0.01915
ENSG00000253671.3	AC027117.1	-0.4891	10.0806	6.88876	0.009173	0.019251
ENSG00000261504.1	LINC01686	0.376972	5.66267	6.86961	0.009251	0.019403
ENSG00000287809.1	AC005632.6	0.42423	5.24038	6.85419	0.009318	0.019533
ENSG00000285928.1	AC103591.4	-0.27147	6.01262	6.83187	0.00945	0.019798
ENSG00000214650.3	AC073592.1	-0.4554	5.37214	6.8235	0.009481	0.01985
ENSG00000256139.2	AC007637.1	-0.40797	5.04387	6.81879	0.009495	0.019868
ENSG00000269463.1	AP001160.4	0.334831	4.8431	6.81367	0.009512	0.019893
ENSG00000253982.2	AC100810.1	-0.2582	10.0617	6.81237	0.009563	0.019988
ENSG00000267980.1	AC007292.1	0.313236	4.92948	6.80012	0.009587	0.020026
ENSG00000264707.1	L3MBTL4-AS1	-0.35661	5.59449	6.79584	0.009631	0.020105
ENSG00000236861.6	BET1-AS1	-0.3083	5.78553	6.79408	0.009644	0.020121
ENSG00000286587.1	AL133335.2	0.627275	5.09372	6.76513	0.009776	0.020385
ENSG00000280594.1	BTG3-AS1	0.255428	5.94461	6.76781	0.009785	0.020393
ENSG00000223764.2	LINC02593	-0.46301	8.15439	6.75473	0.009868	0.020553
ENSG00000236663.1	FRGCA	0.668173	5.49439	6.73781	0.009936	0.020683
ENSG00000283538.3	AC005972.3	-0.41307	5.95602	6.73497	0.009963	0.020727
ENSG00000229589.1	ACVR2B-AS1	0.26888	7.12857	6.72697	0.010016	0.020825
ENSG00000246640.1	PICART1	-0.36405	7.2487	6.72372	0.010035	0.020851
ENSG00000266601.1	AC018521.6	-0.26186	5.06345	6.70166	0.010125	0.021026
ENSG00000250326.2	AC104596.1	-0.27036	5.86706	6.70298	0.010138	0.021041
ENSG00000273437.1	AC108673.3	-0.24836	6.09547	6.70202	0.010146	0.021047
ENSG00000224195.1	AC022400.1	0.244526	5.00966	6.69383	0.010165	0.021061
ENSG00000232645.5	LINC01431	0.362364	5.27671	6.69593	0.010162	0.021061
ENSG00000221949.6	LINC01465	-0.30246	5.89131	6.69541	0.01018	0.02108
ENSG00000247853.2	AC006064.2	0.315873	4.78149	6.68092	0.010227	0.021164
ENSG00000265148.6	TSPOAP1-AS1	-0.26407	7.44874	6.67514	0.010306	0.021315
ENSG00000277159.1	AL139384.2	0.485793	6.84602	6.67344	0.010312	0.021317
ENSG00000248323.7	LUCAT1	0.580921	10.6681	6.66263	0.010379	0.021441
ENSG00000260306.1	AC092375.2	-0.39796	5.24505	6.65139	0.010413	0.021501
ENSG00000240207.7	AC080013.1	0.375392	6.93363	6.64546	0.010472	0.02161
ENSG00000248275.2	TRIM52-AS1	-0.27189	9.68513	6.62394	0.010601	0.021862
ENSG00000264575.1	LINC00526	0.263181	7.8736	6.62186	0.010611	0.021872
ENSG00000285863.1	AC009554.2	-0.30166	6.03556	6.60385	0.010706	0.022054
ENSG00000203930.12	LINC00632	-0.62109	7.9573	6.60095	0.010734	0.022098
ENSG00000234899.11	SOX9-AS1	-0.55847	6.33062	6.5792	0.010855	0.022335
ENSG00000223546.7	LINC00630	0.2649	8.12127	6.57339	0.010897	0.022401
ENSG00000272630.1	AL731563.3	0.207646	6.4401	6.57185	0.0109	0.022401
ENSG00000241990.5	PRR34-AS1	-0.31716	7.47314	6.57142	0.010908	0.022405
ENSG00000272449.2	AL139246.5	0.334285	7.37953	6.5669	0.010935	0.022447
ENSG00000263345.1	AC006435.2	0.319756	7.02873	6.5613	0.010967	0.022488
ENSG00000272717.1	AC112236.2	0.374971	5.43153	6.55804	0.010965	0.022488
ENSG00000272269.1	AL138724.1	0.311087	5.74721	6.52159	0.011195	0.022941
ENSG00000257270.1	AL928654.2	0.287946	6.93553	6.51764	0.011232	0.023005
ENSG00000285847.2	AL713852.1	-0.5334	6.28237	6.51508	0.011243	0.023014
ENSG00000223653.6	AL078459.1	-0.38255	6.40785	6.49738	0.011354	0.023216
ENSG00000250131.2	AC078881.1	-0.4548	6.15075	6.4968	0.011355	0.023216
ENSG00000286757.2	AL137139.2	-0.32	5.27571	6.48998	0.011379	0.023253
ENSG00000234636.2	MED14OS	-0.29889	5.15892	6.47842	0.011448	0.023379
ENSG00000275484.1	AP003419.3	0.306818	5.19715	6.46679	0.011521	0.023517
ENSG00000226091.7	LINC00937	0.333864	5.53553	6.46567	0.011539	0.023539
ENSG00000259668.6	AC066613.1	0.294034	6.43733	6.46166	0.011579	0.023608
ENSG00000238018.2	AC093110.1	-0.36018	7.09302	6.45635	0.011618	0.023672
ENSG00000250903.9	GMDS-DT	-0.20101	10.0236	6.4491	0.011668	0.023761
ENSG00000269929.3	MIRLET7A1HG	-0.24371	8.3179	6.43977	0.011727	0.023868
ENSG00000284707.2	AC079781.5	-0.29895	7.09611	6.43341	0.011765	0.023932
ENSG00000187013.4	LINC02875	-0.37486	6.22138	6.4306	0.011776	0.02394
ENSG00000272416.1	AC025175.1	-0.31524	5.10568	6.42574	0.011782	0.02394
ENSG00000253200.1	AC037459.2	-0.27027	6.09349	6.42839	0.011789	0.02394
ENSG00000250155.2	AC008957.1	-0.423	6.73387	6.41652	0.011873	0.024082
ENSG00000287656.1	AL591069.1	-0.62677	5.91968	6.41556	0.011869	0.024082
ENSG00000264107.1	AC138207.2	0.392697	5.55223	6.41201	0.011885	0.024093
ENSG00000230937.12	MIR205HG	0.877774	8.96366	6.40589	0.011947	0.024206
ENSG00000234997.2	AC016745.1	0.547788	5.63737	6.38797	0.012044	0.024367
ENSG00000284052.1	AC006460.2	0.338279	6.59032	6.38979	0.012047	0.024367
ENSG00000288586.1	AL357874.3	0.205213	5.80986	6.38936	0.01204	0.024367
ENSG00000242861.1	AL591895.1	-0.24349	9.41207	6.38663	0.012075	0.024409
ENSG00000251615.3	AC104825.1	-0.26434	8.64696	6.38175	0.012107	0.02446
ENSG00000283098.2	AL132857.1	0.434134	8.55811	6.36887	0.012193	0.02462
ENSG00000258376.2	AC004846.1	0.390754	7.4847	6.36506	0.012217	0.024654
ENSG00000276853.1	AC026124.2	0.38407	5.14762	6.35609	0.012243	0.024693
ENSG00000262766.1	AC135050.5	0.250475	6.20202	6.35801	0.012256	0.024705
ENSG00000282951.1	AC008537.4	0.296955	5.14534	6.35162	0.012274	0.024727
ENSG00000181577.16	C6orf223	0.56243	10.9154	6.33987	0.01239	0.02492
ENSG00000227533.6	SLC2A1-AS1	0.390414	6.34615	6.33853	0.012389	0.02492
ENSG00000287263.1	AC008875.3	0.458701	11.0732	6.34112	0.012382	0.02492
ENSG00000267216.1	ZNF8-ERVK3-1	0.294382	5.67876	6.33561	0.012399	0.024923
ENSG00000224870.7	MRPL20-AS1	0.195359	10.9867	6.30785	0.01261	0.025323
ENSG00000235304.2	LINC01281	-0.46907	5.06779	6.30191	0.012612	0.025323
ENSG00000273297.2	AC009275.1	0.577538	6.79044	6.29657	0.012683	0.025451
ENSG00000227954.7	TARID	0.715945	6.57812	6.28372	0.012771	0.025613
ENSG00000286652.1	AL021918.5	0.260295	4.59788	6.26321	0.012859	0.025775
ENSG00000254367.5	AC087269.1	0.673627	5.96979	6.25867	0.01294	0.025924
ENSG00000271856.1	LINC01215	-0.46329	7.09901	6.25559	0.012975	0.025979
ENSG00000240498.9	CDKN2B-AS1	0.496705	7.91876	6.25135	0.013007	0.026029
ENSG00000225953.3	SATB2-AS1	0.471154	6.76561	6.24261	0.013066	0.026131
ENSG00000258920.1	FOXN3-AS1	0.319663	8.0762	6.23891	0.013097	0.02618
ENSG00000252690.3	AC105339.2	0.300476	4.91209	6.22915	0.013121	0.026213
ENSG00000204949.9	FAM83A-AS1	0.558129	8.89655	6.22943	0.013167	0.026289
ENSG00000287760.1	AC099521.3	0.489042	4.81781	6.19823	0.01334	0.026621
ENSG00000260063.1	AL512408.1	0.279032	6.53661	6.19885	0.013383	0.026692
ENSG00000185168.5	LINC00482	0.404316	8.49847	6.19023	0.013454	0.026819
ENSG00000261123.1	AC009065.5	-0.55604	6.79439	6.1717	0.013588	0.027069
ENSG00000248734.2	AC008906.1	-0.26569	6.37677	6.16088	0.013666	0.02721
ENSG00000235724.10	AC009299.2	0.308519	5.68441	6.14877	0.013745	0.027353
ENSG00000234290.2	AC116366.1	-0.27705	7.771	6.14567	0.013789	0.027417
ENSG00000257086.1	AP001453.2	0.269321	5.17174	6.14045	0.013793	0.027417
ENSG00000274253.5	AC138649.1	0.593194	6.89082	6.14269	0.013807	0.02743
ENSG00000260495.1	AC009148.1	0.327848	5.39638	6.13691	0.013828	0.027456
ENSG00000234936.1	AC010883.1	0.2689	4.71534	6.11892	0.013935	0.027644
ENSG00000272668.2	AL590560.3	0.384124	9.21917	6.12637	0.013938	0.027644
ENSG00000270039.1	AC025165.5	0.245995	6.79618	6.12443	0.013947	0.027647
ENSG00000287584.1	AC004837.4	0.392044	4.75461	6.11105	0.013997	0.027731
ENSG00000227210.2	AC079145.1	0.334992	6.2181	6.11496	0.014015	0.02775
ENSG00000232259.1	AL158166.2	-0.46587	5.43991	6.09608	0.014146	0.027994
ENSG00000227039.6	ITGB2-AS1	-0.42949	9.10955	6.09703	0.014166	0.028013
ENSG00000272654.1	AL358472.2	0.194379	6.17797	6.09485	0.014171	0.028013
ENSG00000177337.8	DLGAP1-AS1	-0.32497	10.2103	6.0934	0.014195	0.028044
ENSG00000230896.1	AL604028.1	-0.17568	7.57899	6.08362	0.014269	0.02816
ENSG00000259972.3	AC009120.2	-0.24347	8.7352	6.08431	0.014266	0.02816
ENSG00000228192.8	AL512353.1	0.457203	7.96433	6.0808	0.014292	0.02819
ENSG00000239467.6	AC007405.3	-0.36573	9.38691	6.07069	0.014374	0.028335
ENSG00000266389.1	AC002091.2	0.417501	5.02872	6.06193	0.014398	0.028368
ENSG00000242375.1	AL590705.3	0.498547	6.27962	6.0608	0.014441	0.028437
ENSG00000272144.1	AC025171.4	-0.32927	6.78616	6.04902	0.014542	0.028619
ENSG00000230912.1	AL021707.4	0.296257	4.67417	6.03111	0.014627	0.028772
ENSG00000287255.1	AC007877.1	-0.30542	5.04581	6.02953	0.014662	0.028825
ENSG00000262097.2	LINC02185	-0.50393	7.81369	6.02461	0.014744	0.028968
ENSG00000264548.1	AC132872.2	0.349597	5.17626	6.01273	0.014804	0.029055
ENSG00000271538.6	LINC02427	-0.35414	5.14623	6.0134	0.014798	0.029055
ENSG00000238042.5	LINC02257	-0.59648	8.30349	6.01553	0.014819	0.029068
ENSG00000233912.1	AC026202.2	-0.31358	5.36317	6.00935	0.01484	0.029094
ENSG00000177993.3	ZNRF3-AS1	-0.39942	4.73453	6.00366	0.014857	0.029111
ENSG00000277559.1	AC018553.1	-0.34004	7.45824	6.00152	0.014932	0.029243
ENSG00000268403.2	AC132192.2	0.275859	6.00024	5.99725	0.014955	0.029271
ENSG00000261098.1	AP000766.1	-0.2243	7.83195	5.98756	0.015049	0.02944
ENSG00000260361.1	AC106028.3	-0.28107	7.21299	5.9853	0.015066	0.029457
ENSG00000275769.1	AC068792.1	0.382168	4.77871	5.95015	0.015306	0.029893
ENSG00000286977.1	Z83745.1	0.261715	7.19042	5.95757	0.0153	0.029893
ENSG00000286472.1	AL035252.5	-0.46424	5.10026	5.94465	0.015371	0.030004
ENSG00000241657.1	TRBV11-2	-0.45871	5.07767	5.94316	0.015383	0.030011
ENSG00000257698.2	GIHCG	0.317509	9.09892	5.94588	0.015403	0.030032
ENSG00000236682.2	MAP3K2-DT	0.301748	8.149	5.92101	0.015616	0.030419
ENSG00000270871.1	AC015849.3	0.276447	6.64616	5.91906	0.015626	0.030419
ENSG00000287887.1	AL391560.2	0.607535	5.94594	5.91828	0.015622	0.030419
ENSG00000266869.2	AC005993.1	0.845326	6.50458	5.90989	0.015703	0.030551
ENSG00000284652.1	BX323043.1	-0.30488	4.94878	5.90017	0.015749	0.030625
ENSG00000280374.1	AC019080.5	0.228621	6.23498	5.89842	0.015802	0.03071
ENSG00000260249.3	AC007608.3	-0.41042	5.71223	5.88782	0.015886	0.030856
ENSG00000287467.1	AC037459.4	-0.30747	4.98049	5.88181	0.015913	0.030892
ENSG00000254363.6	AC011379.2	-0.38638	7.54539	5.88213	0.015955	0.030958
ENSG00000288398.1	AL109627.1	-0.23751	9.39396	5.87798	0.015994	0.031017
ENSG00000261790.2	AC005606.2	0.221825	5.57963	5.86354	0.016098	0.031201
ENSG00000269906.1	AL606834.1	0.250578	6.57289	5.85937	0.016153	0.03129
ENSG00000232912.6	RERE-AS1	-0.35593	4.93429	5.85274	0.01617	0.031306
ENSG00000176593.8	AC008969.1	0.229367	8.78537	5.84859	0.016257	0.031448
ENSG00000261799.1	AC007406.4	-0.20291	9.55407	5.84825	0.016261	0.031448
ENSG00000272732.1	AC004982.1	-0.30433	7.20068	5.84345	0.016301	0.031491
ENSG00000288547.3	C3orf36	-0.42471	6.83272	5.84347	0.016298	0.031491
ENSG00000233695.2	GAS6-AS1	-0.44348	9.14937	5.8409	0.016327	0.031508
ENSG00000270460.1	AC106900.1	0.630262	5.16743	5.83671	0.016322	0.031508
ENSG00000227199.1	ST7-AS1	0.303256	5.977	5.83115	0.0164	0.031617
ENSG00000267547.1	AC060766.4	-0.26935	6.55624	5.8319	0.016401	0.031617
ENSG00000235954.7	TTC28-AS1	0.138062	10.0705	5.80804	0.016629	0.032038
ENSG00000287342.1	AC188616.1	-0.56816	5.58458	5.78263	0.016839	0.032426
ENSG00000255237.1	AC138230.1	-0.2736	4.99797	5.75899	0.01704	0.032796
ENSG00000254419.1	AL139349.1	-0.35339	5.79052	5.7598	0.017061	0.03281
ENSG00000272799.1	AC006238.1	-0.45379	4.89721	5.75561	0.017066	0.03281
ENSG00000283317.1	AL831711.1	-0.28323	5.832	5.74608	0.017193	0.033036
ENSG00000272068.1	AL365181.2	-0.7501	9.32774	5.74385	0.017233	0.033096
ENSG00000260267.1	AC026471.1	0.181472	8.8419	5.73923	0.017277	0.033163
ENSG00000258955.2	LINC00519	-0.43957	5.17636	5.72782	0.017347	0.033279
ENSG00000259583.3	AC015712.2	-0.30024	7.67782	5.73058	0.017359	0.033284
ENSG00000257084.1	MIR200CHG	-0.33451	8.23209	5.71802	0.017482	0.033502
ENSG00000243069.8	ARHGEF26-AS1	0.377015	9.11519	5.71356	0.017526	0.033569
ENSG00000235958.5	UBOX5-AS1	0.264283	5.1375	5.70573	0.01756	0.033616
ENSG00000238133.6	MAP3K20-AS1	-0.39506	5.78268	5.7023	0.017616	0.033705
ENSG00000258919.1	AL049836.1	-0.50229	5.69391	5.67919	0.017842	0.034119
ENSG00000253476.1	AC091185.1	-0.298	4.88091	5.67437	0.017858	0.034131
ENSG00000273855.1	AC020658.5	-0.37244	4.61953	5.67054	0.017878	0.034151
ENSG00000227925.2	LINC01655	-0.57819	7.00678	5.676	0.017892	0.03416
ENSG00000268970.1	AC022150.2	0.223055	6.67924	5.65555	0.018096	0.034529
ENSG00000287104.1	AC097382.3	-0.19668	7.78568	5.65209	0.018136	0.034588
ENSG00000278611.2	ZNF426-DT	0.323053	6.1732	5.64859	0.01816	0.034615
ENSG00000267364.2	AC022706.1	-0.34004	6.46597	5.64768	0.018173	0.034622
ENSG00000276718.1	AC005840.4	0.254134	5.90584	5.64162	0.018226	0.034704
ENSG00000237807.4	AC022034.1	-0.40522	8.68587	5.63886	0.018272	0.034773
ENSG00000286084.2	AL096794.1	0.356449	4.77218	5.62559	0.018342	0.034889
ENSG00000185904.12	LINC00839	0.414496	7.99647	5.63016	0.01836	0.034903
ENSG00000258515.1	AL355075.2	0.285001	5.51525	5.62547	0.01838	0.034924
ENSG00000259319.1	AF111167.2	-0.25604	7.8855	5.62151	0.018449	0.035016
ENSG00000270083.1	AL021878.4	0.240958	5.03073	5.617	0.018447	0.035016
ENSG00000270184.1	AC018695.4	0.263975	4.99841	5.60888	0.01853	0.035151
ENSG00000224905.7	AP001347.1	0.33436	4.86969	5.58736	0.018746	0.035524
ENSG00000287985.1	AC073270.2	0.408247	5.18338	5.58969	0.018738	0.035524
ENSG00000276116.2	FUT8-AS1	-0.30864	5.90924	5.58033	0.018861	0.035724
ENSG00000286194.1	AC138207.9	0.261759	5.05697	5.57275	0.018911	0.035799
ENSG00000272950.1	AC093799.1	-0.3325	4.8539	5.57039	0.018926	0.035808
ENSG00000269318.1	AC007292.2	0.216815	4.85659	5.56845	0.018946	0.035826
ENSG00000250548.7	LINC01303	0.447125	5.64665	5.56182	0.01905	0.036004
ENSG00000250899.3	AC125807.2	0.320469	8.13682	5.55027	0.019198	0.036266
ENSG00000256006.1	AC084117.1	-0.33139	5.07051	5.54226	0.019239	0.036323
ENSG00000288066.1	AC097448.1	-0.18772	10.3696	5.54058	0.019304	0.036428
ENSG00000221953.5	C1orf229	0.317243	5.82754	5.51941	0.019513	0.036802
ENSG00000228748.2	AL450306.1	0.319539	5.48682	5.50259	0.019688	0.037112
ENSG00000273179.1	AC092535.5	0.375964	6.86184	5.50065	0.019734	0.037179
ENSG00000261625.1	AP003071.4	-0.40899	5.17128	5.48476	0.019874	0.037423
ENSG00000233184.7	AC093157.1	0.209232	9.07392	5.48609	0.019902	0.037456
ENSG00000227388.3	AL133410.1	-0.2621	7.33842	5.47881	0.01998	0.037583
ENSG00000270084.2	GAS5-AS1	-0.18144	6.75958	5.47696	0.019997	0.037587
ENSG00000278627.1	AC005962.1	-0.33977	4.78786	5.47126	0.020003	0.037587
ENSG00000287750.1	AL353572.4	-0.47815	6.44929	5.4693	0.02008	0.037712
ENSG00000256073.3	URB1-AS1	0.269193	9.14366	5.46624	0.020124	0.037736
ENSG00000270006.2	AC010531.6	0.32712	5.20813	5.46314	0.020117	0.037736
ENSG00000284948.1	AC107959.4	0.403888	5.86497	5.4661	0.020105	0.037736
ENSG00000203739.4	PRDX6-AS1	0.166376	7.744	5.45819	0.020214	0.037883
ENSG00000259065.2	AC005520.2	-0.25092	8.09342	5.44802	0.02033	0.038081
ENSG00000228437.5	LINC02474	0.674203	7.79141	5.4388	0.020434	0.038254
ENSG00000234222.6	LIX1L-AS1	-0.2522	5.52933	5.43564	0.020444	0.038254
ENSG00000237422.2	AL158071.3	0.425083	5.41103	5.39343	0.020928	0.03914
ENSG00000261783.1	AC009054.2	-0.32705	5.00082	5.37488	0.02113	0.039497
ENSG00000272316.1	AL021368.2	-0.2517	7.1416	5.3778	0.021144	0.039503
ENSG00000259439.2	LINC01833	0.827281	7.80218	5.36555	0.021292	0.039758
ENSG00000283839.1	AC096667.1	-0.31235	5.15179	5.35077	0.021427	0.039989
ENSG00000236751.2	LINC01186	0.439076	5.81361	5.33094	0.021689	0.040458
ENSG00000231064.7	THBS3-AS1	0.232182	6.59463	5.32619	0.021762	0.040572
ENSG00000238142.2	BX284668.5	-0.31375	7.1949	5.32075	0.021833	0.040684
ENSG00000285804.2	AC025774.1	-0.44207	4.96687	5.30682	0.021952	0.040885
ENSG00000228554.1	AC004837.2	0.327509	4.91865	5.2751	0.022344	0.041546
ENSG00000254854.1	AP003390.1	0.468093	5.18468	5.27541	0.022354	0.041546
ENSG00000269825.1	AC022150.4	0.353247	7.81471	5.2798	0.022344	0.041546
ENSG00000271869.1	AC026979.2	0.300045	6.41394	5.281	0.02232	0.041546
ENSG00000238113.7	LINC01410	0.315563	6.89544	5.27772	0.022366	0.041547
ENSG00000253210.2	AC040970.1	0.226475	8.82348	5.27085	0.022459	0.041676
ENSG00000263072.8	ZNF213-AS1	-0.13009	9.7264	5.27179	0.022447	0.041676
ENSG00000259642.2	ST20-AS1	-0.22955	8.1146	5.26018	0.022593	0.041903
ENSG00000261474.1	AC026471.4	0.193741	7.14525	5.25783	0.02262	0.041931
ENSG00000258458.8	AL160314.2	0.288396	4.85264	5.24534	0.022719	0.042092
ENSG00000268205.1	AC005261.1	-0.17849	11.4143	5.24517	0.022787	0.042197
ENSG00000256262.1	USP30-AS1	-0.35153	4.97695	5.23043	0.02292	0.042421
ENSG00000235865.2	GSN-AS1	-0.41638	6.08655	5.22896	0.022979	0.042487
ENSG00000270820.6	AC016727.1	-0.18122	7.49488	5.23085	0.022968	0.042487
ENSG00000225733.6	FGD5-AS1	-0.17958	13.7259	5.21672	0.023155	0.04279
ENSG00000254876.5	SUGT1P4-STRA6LP	0.29639	5.83625	5.21315	0.023179	0.042812
ENSG00000267565.1	AC011477.2	-0.23193	6.43659	5.20323	0.023321	0.043052
ENSG00000226688.7	ENTPD1-AS1	-0.26583	7.45769	5.1872	0.02354	0.043434
ENSG00000281103.2	TRG-AS1	-0.29065	8.18105	5.18376	0.023588	0.0435
ENSG00000230461.9	PROX1-AS1	-0.65671	6.15742	5.17218	0.023728	0.043735
ENSG00000248896.3	AC105001.1	-0.25592	5.15697	5.15601	0.023914	0.044057
ENSG00000267481.1	AC011477.1	-0.20312	7.31635	5.13651	0.024223	0.044602
ENSG00000286535.1	AC139019.1	0.247639	6.34875	5.13046	0.024297	0.044716
ENSG00000278970.2	HEIH	-0.21982	9.36126	5.12915	0.024327	0.044748
ENSG00000224848.2	AL589843.1	0.276329	8.19013	5.12476	0.024387	0.044834
ENSG00000255559.1	ZNF252P-AS1	0.262253	5.65805	5.12158	0.024404	0.044843
ENSG00000269949.1	AC069307.1	-0.25968	4.89333	5.08097	0.024936	0.045797
ENSG00000264290.1	AC104564.3	0.252833	5.13379	5.05996	0.025248	0.046346
ENSG00000276488.1	AC008735.4	0.238591	5.38136	5.05296	0.02536	0.046528
ENSG00000250999.2	AC136604.2	-0.22344	5.90683	5.04664	0.025469	0.046704
ENSG00000196167.10	COLCA1	-0.53977	11.1432	5.04387	0.02553	0.046785
ENSG00000231721.7	LINC-PINT	-0.34675	9.97125	5.0432	0.02554	0.046785
ENSG00000225484.7	NUTM2B-AS1	-0.1718	10.2032	5.03602	0.025644	0.046952
ENSG00000246339.6	EXTL3-AS1	0.281458	5.91979	5.03189	0.025682	0.046999
ENSG00000246084.5	LINC02325	-0.33589	5.116	5.02185	0.025799	0.047188
ENSG00000287878.1	AC022382.2	-0.27753	5.82328	5.01669	0.025903	0.047354
ENSG00000205740.2	AL359878.1	0.29933	6.80985	5.01454	0.02595	0.047391
ENSG00000272444.1	AL118558.4	0.27661	5.52514	5.01288	0.025948	0.047391
ENSG00000263126.1	AC040162.3	0.286782	5.09926	5.00613	0.026028	0.04751
ENSG00000260911.2	AC135050.3	0.295665	5.01134	5.0032	0.026066	0.047555
ENSG00000203635.2	AC144450.1	0.526225	5.5807	4.99587	0.0262	0.047775
ENSG00000267745.1	AC060766.7	-0.23498	5.96076	4.99147	0.026279	0.047895
ENSG00000270164.1	LINC01480	-0.30692	6.936	4.98932	0.026325	0.047954
ENSG00000251432.7	LINC02615	0.276452	8.39338	4.97985	0.026472	0.048197
ENSG00000236481.1	LINC02195	0.483076	5.31544	4.9493	0.026891	0.048935
ENSG00000281392.2	LINC00506	-0.27781	5.79325	4.93574	0.02712	0.049326
ENSG00000254231.3	AC103760.1	-0.28374	6.49068	4.93138	0.0272	0.049448
ENSG00000286256.2	AC084871.3	-0.42397	5.31408	4.92155	0.027321	0.049642
ENSG00000253773.3	C8orf37-AS1	-0.35503	5.54912	4.9149	0.027435	0.049823
ENSG00000265975.1	AC002091.1	0.359468	5.65318	4.91404	0.02745	0.049826
ENSG00000250320.6	EDIL3-DT	-0.41853	7.2085	4.91455	0.027468	0.049833
ENSG00000260526.1	AC109347.1	-0.16613	6.17672	4.91268	0.027486	0.04984
ENSG00000254604.1	AP002336.2	0.280796	4.93399	4.89799	0.027667	0.050143
ENSG00000231170.7	AC002451.1	-0.29634	5.14125	4.88233	0.027929	0.050567
ENSG00000232807.2	AL137186.2	0.200888	7.27515	4.88601	0.027917	0.050567
ENSG00000248265.2	FLJ12825	0.43148	5.14143	4.87708	0.02801	0.050687
ENSG00000224945.1	AL353150.1	-0.4288	7.90184	4.87183	0.028146	0.050908
ENSG00000260992.1	DOCK9-DT	-0.25326	7.1811	4.86663	0.028226	0.051028
ENSG00000257599.3	OVCH1-AS1	-0.21884	6.65363	4.8639	0.028266	0.051073
ENSG00000185065.6	AC000068.1	0.21662	6.17023	4.85056	0.028474	0.051423
ENSG00000280195.1	AC245140.2	0.179999	6.52285	4.84696	0.028538	0.051513
ENSG00000263786.1	AC022211.1	0.313338	5.4818	4.82614	0.028852	0.052054
ENSG00000254615.3	AC027031.2	0.412008	7.76273	4.82608	0.028888	0.052091
ENSG00000231010.1	AL121672.1	-0.34886	4.95858	4.81448	0.029018	0.052293
ENSG00000265743.1	AC138207.5	-0.23328	6.89992	4.81692	0.029035	0.052293
ENSG00000285106.2	AC016831.6	-0.34577	7.20296	4.8165	0.029044	0.052293
ENSG00000227066.2	Z98257.1	0.62406	10.2155	4.81076	0.029144	0.052411
ENSG00000269894.1	AC018809.1	0.285246	4.88788	4.80598	0.029153	0.052411
ENSG00000285748.2	AC090337.2	-0.34177	4.93543	4.80688	0.029143	0.052411
ENSG00000246528.3	AC079089.1	0.469154	5.15603	4.77196	0.02974	0.05344
ENSG00000259877.2	AC009113.1	-0.16931	8.5939	4.76718	0.029876	0.053656
ENSG00000227591.5	HSD11B1-AS1	0.384326	5.35645	4.75518	0.030038	0.053894
ENSG00000258819.2	LINC02289	-0.42204	6.62927	4.75785	0.030026	0.053894
ENSG00000275703.1	U47924.3	-0.32033	5.3322	4.73733	0.030347	0.054393
ENSG00000276071.1	AC074138.1	0.284263	5.26534	4.7379	0.030332	0.054393
ENSG00000227486.2	AL050309.1	-0.24119	7.49577	4.7369	0.030394	0.05445
ENSG00000259515.1	AL117209.1	0.267006	4.61921	4.71495	0.030687	0.054947
ENSG00000259881.1	AC092384.2	0.363055	5.11137	4.71368	0.030746	0.055026
[truncated: 1,577 more rows]

## Sheet: S4
Table S4. Correlation between DE-lncRNA expression and HRD scores.
gene_name	spearman_correlation	spearman_p_value	logFC	FDR
LINC02688	-0.424173	9.82e-13	-2.81621	1.85e-14
LHFPL3-AS2	-0.450311	2.45e-14	-2.5235	8.06e-15
SFTA1P	-0.508197	2.06e-18	-2.49933	8.38e-21
LINC02555	-0.337439	2.57e-08	-2.34667	7.43e-11
C8orf34-AS1	-0.583018	5.58e-25	-2.2672	1.17e-16
AC046195.1	-0.372158	6.25e-10	-2.24947	5.01e-11
SRGAP3-AS2	-0.337835	2.47e-08	-2.20627	2.11e-08
LINC02122	-0.404785	1.24e-11	-2.16792	1.61e-11
MGC27382	-0.471721	9.35e-16	-2.1496	1.53e-13
LINC02772	-0.481125	2.07e-16	-2.09053	9.26e-12
ATP13A4-AS1	-0.365195	1.37e-09	-2.08279	1.24e-09
AC009244.1	-0.469896	1.25e-15	-2.06183	3.67e-14
LINC01612	-0.448803	3.06e-14	-2.0608	2.51e-10
LINC01750	-0.550491	6.37e-22	-2.05342	1.18e-23
AL118508.1	-0.306983	4.69e-07	-2.03924	4.79e-11
AC131097.2	0.343765	1.35e-08	2.05088	3.6e-13
TRPM2-AS	0.328908	5.99e-08	2.05471	2.31e-11
LINC02348	0.2764	6.33e-06	2.05648	1.13e-11
KCNMB2-AS1	0.429088	5.02e-13	2.06456	4.73e-11
AP005230.1	0.313896	2.49e-07	2.07328	1.39e-11
ELFN1-AS1	0.264394	1.62e-05	2.11709	3.29e-10
AL109615.3	0.521493	1.83e-19	2.17222	7.52e-18
CALML3-AS1	0.353809	4.71e-09	2.20403	1.19e-16
AC099329.2	0.215759	0.000470894	2.20693	5.04e-12
AC111149.2	0.2406	9.19e-05	2.21174	3.75e-12
MIR2052HG	0.327827	6.65e-08	2.2407	6.87e-11
LINC01224	0.345715	1.1e-08	2.30163	3.03e-13
LINC00664	0.345841	1.09e-08	2.34439	2.62e-17
MIR9-1HG	0.523306	1.3e-19	2.45061	2.85e-14
DLX6-AS1	0.231043	0.000176011	2.58826	3.4e-12

## Sheet: S5
Table S5. KEGG pathways enriched by genomic instability-associated lncRNAs (GI-lncRNAs).
Gene Set Name	Gene Set Size	Enrichment Scores	Normalized Enrichment Scores	P Value	False Discovery Rate
KEGG_OXIDATIVE_PHOSPHORYLATION	114	0.81304	1.44522	0	0
KEGG_CALCIUM_SIGNALING_PATHWAY	176	0.72936	1.29647	0	0
KEGG_CHEMOKINE_SIGNALING_PATHWAY	186	0.72356	1.28616	0	0
KEGG_NEUROACTIVE_LIGAND_RECEPTOR_INTERACTION	263	0.77095	1.3704	0	0
KEGG_ALZHEIMERS_DISEASE	154	0.77614	1.37962	0	0
KEGG_PARKINSONS_DISEASE	110	0.80092	1.42367	0	0
KEGG_HUNTINGTONS_DISEASE	168	0.75757	1.34661	0	0
KEGG_HOMOLOGOUS_RECOMBINATION	28	0.89084	1.58351	0.001	0.0197778
KEGG_CARDIAC_MUSCLE_CONTRACTION	71	0.79737	1.41736	0.001	0.0197778
KEGG_TASTE_TRANSDUCTION	45	0.83469	1.4837	0.002	0.0356

## Sheet: S6
Table S6. Chromosomal locations of genomic instability-associated long non-coding RNAs (GI-lncRNAs).
Gene	Chromosome	Position	logFC
C8orf34-AS1	8	chr8:68,302,236-68,332,183	-2.26717
LINC01750	1	chr1:111,939,795-111,999,349	-2.05146
SFTA1P	10	chr10:10,784,437-10,795,047	-2.49932
LINC02772	1	chr1:157,273,760-157,285,248	-2.09192
MGC27382	1	chr1:78,223,634-78,458,464	-2.14901
AC009244.1	7	chr7:129,342,699-129,374,486	-2.06161
LHFPL3-AS2	7	chr7:104,890,780-104,935,356	-2.52352
LINC01612	4	chr4:170,226,212-170,316,537	-2.05936
LINC02688	11	chr11:1,049,390-1,057,094	-2.81632
LINC02122	5	chr5:74,027,084-74,242,434	-2.16755
AC046195.1	8	chr8:137,749,231-138,083,657	-2.24958
ATP13A4-AS1	3	chr3:193,506,642-193,557,183	-2.08333
SRGAP3-AS2	3	chr3:9,177,719-9,198,404	-2.20652
LINC02555	12	chr12:40,136,397-40,159,940	-2.34756
AL118508.1	20	20:23,180,140-23,190,419	-2.03919
AC099329.2	3	chr3:42,809,472-42,900,336	2.20616
DLX6-AS1	7	chr7:96,950,684-97,014,088	2.58919
AC111149.2	8	chr8:73,358,584-73,364,394	2.21171
ELFN1-AS1	7	chr7:1,727,353-1,742,310	2.11629
LINC02348	15	chr15:101,602,632-101,616,159	2.05669
AP005230.1	18	chr18:2,034,679-2,239,880	2.07198
MIR2052HG	8	chr8:74,599,774-74,823,313	2.24106
TRPM2-AS	21	chr21:44,401,910-44,425,596	2.05475
AC131097.2	2	chr2:241,806,248-241,812,016	2.05093
LINC01224	19	chr19:23,398,835-23,561,412	2.30107
LINC00664	19	chr19:21,474,857-21,505,288	2.34432
CALML3-AS1	10	chr10:5,506,901-5,526,246	2.20392
KCNMB2-AS1	3	chr3:178,524,192-178,965,500	2.06454
AL109615.3	6	chr6:43,931,572-44,074,655	2.17221
MIR9-1HG	1	chr1:156,398,665-156,457,351	2.4506

## Sheet: S7
Table S7. The list of differentially expressed mRNAs (DE-mRNAs).
gene_id	gene_name	logFC	logCPM	F	PValue	FDR
ENSG00000275896.6	PRSS2	-5.42327	6.07681	108.412	1.85e-21	1.66e-19		logFC ≥ | 2 |
ENSG00000102837.7	OLFM4	-5.06054	3.9296	82.6563	2.54e-17	1.08e-15		FDR < 0.05
ENSG00000168631.13	MUCL3	-4.78312	6.4143	115.398	1.57e-22	1.77e-20
ENSG00000214814.7	FER1L6	-4.78182	3.76342	84.9204	1.07e-17	4.78e-16		DE-lncRNAs = 257
ENSG00000215182.8	MUC5AC	-4.3674	9.29157	54.3103	2.26e-12	3.61e-11
ENSG00000183607.10	GKN2	-3.87895	4.72408	79.5107	8.57e-17	3.28e-15
ENSG00000140279.13	DUOX2	-3.61528	5.50138	91.4739	8.99e-19	4.87e-17
ENSG00000113303.12	BTNL8	-3.52435	0.470417	119.992	3.19e-23	4.52e-21
ENSG00000184956.16	MUC6	-3.51728	7.21424	36.4786	5.29e-09	4.2e-08
ENSG00000164265.9	SCGB3A2	-3.48565	9.05162	88.4942	2.75e-18	1.34e-16
ENSG00000161649.13	CD300LG	-3.46634	-0.10765	135.453	1.71e-25	4.63e-23
ENSG00000181234.9	TMEM132C	-3.38063	-0.35726	114.076	2.5e-22	2.7e-20
ENSG00000204983.14	PRSS1	-3.32215	3.05764	44.0052	1.88e-10	2.02e-09
ENSG00000183778.17	B3GALT5	-3.14646	3.65017	50.3124	1.23e-11	1.71e-10
ENSG00000156076.10	WIF1	-3.13712	5.43538	66.5766	1.43e-14	3.52e-13
ENSG00000161055.4	SCGB3A1	-3.11442	9.5919	47.8154	3.6e-11	4.54e-10
ENSG00000066405.13	CLDN18	-3.02989	7.23348	56.172	1.03e-12	1.79e-11
ENSG00000140274.14	DUOXA2	-3.02004	2.58535	52.686	4.49e-12	6.8e-11
ENSG00000149021.7	SCGB1A1	-2.99724	5.84868	45.9311	8.12e-11	9.49e-10
ENSG00000172264.17	MACROD2	-2.97828	5.35497	132.303	4.87e-25	1.16e-22
ENSG00000143167.12	GPA33	-2.92575	1.98134	99.0985	5.35e-20	3.65e-18
ENSG00000170549.4	IRX1	-2.8683	1.28263	70.5194	2.94e-15	8.22e-14
ENSG00000196188.12	CTSE	-2.85536	8.77479	96.1433	1.58e-19	1.01e-17
ENSG00000099834.19	CDHR5	-2.78749	2.63453	45.5812	9.45e-11	1.09e-09
ENSG00000180772.7	AGTR2	-2.76905	3.55496	44.184	1.74e-10	1.89e-09
ENSG00000166866.13	MYO1A	-2.7419	1.51545	63.5769	4.85e-14	1.07e-12
ENSG00000133710.16	SPINK5	-2.72918	5.24405	91.7919	7.98e-19	4.37e-17
ENSG00000244694.7	PTCHD4	-2.72536	1.49891	143.088	1.39e-26	4.98e-24
ENSG00000109511.12	ANXA10	-2.7143	4.46827	26.8801	4.34e-07	2.29e-06
ENSG00000138109.11	CYP2C9	-2.67928	0.857426	60.508	1.71e-13	3.41e-12
ENSG00000214510.10	SPINK13	-2.67176	1.0677	58.9347	3.27e-13	6.13e-12
ENSG00000134020.8	PEBP4	-2.64543	4.96557	75.4573	4.17e-16	1.38e-14
ENSG00000134240.12	HMGCS2	-2.64076	3.2812	30.1764	9.36e-08	5.71e-07
ENSG00000257017.9	HP	-2.61603	7.51884	41.8885	4.76e-10	4.72e-09
ENSG00000198643.7	FAM3D	-2.60612	2.65196	55.6708	1.28e-12	2.15e-11
ENSG00000136059.14	VILL	-2.60457	5.22087	132.939	3.93e-25	9.69e-23
ENSG00000142973.14	CYP4B1	-2.58824	7.02253	89.1822	2.12e-18	1.06e-16
ENSG00000180745.5	CLRN3	-2.57588	0.315187	57.8832	5.06e-13	9.17e-12
ENSG00000163071.11	SPATA18	-2.56076	4.12228	168.171	5.11e-30	5.04e-27
ENSG00000104267.10	CA2	-2.55728	5.79394	90.2343	1.43e-18	7.41e-17
ENSG00000101542.10	CDH20	-2.55435	-0.05031	76.0939	3.25e-16	1.11e-14
ENSG00000198758.11	EPS8L3	-2.53317	3.55174	24.7439	1.19e-06	5.69e-06
ENSG00000134398.15	ERN2	-2.49738	5.30457	47.1646	4.76e-11	5.85e-10
ENSG00000167653.5	PSCA	-2.4961	5.76768	26.4948	5.2e-07	2.69e-06
ENSG00000069764.10	PLA2G10	-2.48794	2.91657	94.418	3e-19	1.79e-17
ENSG00000112164.6	GLP1R	-2.4779	1.00295	61.5626	1.11e-13	2.28e-12
ENSG00000179813.7	FAM216B	-2.47172	3.11017	52.3059	5.27e-12	7.85e-11
ENSG00000183908.7	LRRC55	-2.4288	1.41332	57.8441	5.15e-13	9.31e-12
ENSG00000131080.15	EDA2R	-2.42713	2.16063	176.747	3.81e-31	6.07e-28
ENSG00000119147.10	ECRG4	-2.42303	1.54324	76.5285	2.74e-16	9.48e-15
ENSG00000179639.10	FCER1A	-2.42093	3.0305	93.8119	3.76e-19	2.18e-17
ENSG00000155511.18	GRIA1	-2.41998	1.12819	80.7707	5.26e-17	2.09e-15
ENSG00000080618.17	CPB2	-2.41925	3.11355	40.8154	7.64e-10	7.24e-09
ENSG00000196620.10	UGT2B15	-2.40399	2.87463	26.0893	6.3e-07	3.2e-06
ENSG00000116031.9	CD207	-2.39036	4.01953	57.7971	5.25e-13	9.47e-12
ENSG00000007174.18	DNAH9	-2.38769	3.20891	41.4062	5.89e-10	5.74e-09
ENSG00000133661.17	SFTPD	-2.37437	7.86805	80.6828	5.44e-17	2.16e-15
ENSG00000183454.18	GRIN2A	-2.3712	1.43979	43.8523	2.01e-10	2.15e-09
ENSG00000185008.17	ROBO2	-2.36276	3.33242	133.064	3.77e-25	9.44e-23
ENSG00000134216.19	CHIA	-2.36241	3.92985	46.1073	7.52e-11	8.87e-10
ENSG00000196616.14	ADH1B	-2.34638	5.76816	81.3479	4.21e-17	1.7e-15
ENSG00000165376.11	CLDN2	-2.33179	6.12041	34.0382	1.6e-08	1.14e-07
ENSG00000188257.12	PLA2G2A	-2.32303	3.19936	48.1941	3.05e-11	3.92e-10
ENSG00000153446.16	C16orf89	-2.31866	8.22207	70.0093	3.61e-15	9.8e-14
ENSG00000125851.10	PCSK2	-2.31735	7.28506	15.4376	0.000109	0.000344
ENSG00000134827.8	TCN1	-2.31332	5.24938	26.9712	4.16e-07	2.2e-06
ENSG00000259417.3	CTXND1	-2.28491	0.863775	77.5726	1.82e-16	6.49e-15
ENSG00000158477.7	CD1A	-2.26628	3.68688	60.3632	1.81e-13	3.6e-12
ENSG00000166959.8	MS4A8	-2.26433	3.54375	38.1113	2.54e-09	2.15e-08
ENSG00000089250.19	NOS1	-2.26367	2.15153	36.5766	5.06e-09	4.05e-08
ENSG00000170298.15	LGALS9B	-2.25752	0.075499	41.3832	5.95e-10	5.78e-09
ENSG00000086696.11	HSD17B2	-2.24298	3.04637	39.3909	1.44e-09	1.29e-08
ENSG00000141052.18	MYOCD	-2.24154	1.54668	99.4133	4.77e-20	3.3e-18
ENSG00000160182.3	TFF1	-2.2415	6.65402	16.3104	7.07e-05	0.000233
ENSG00000124237.6	C20orf85	-2.23983	3.44798	31.3319	5.5e-08	3.51e-07
ENSG00000164120.14	HPGD	-2.23338	7.42657	78.366	1.34e-16	4.84e-15
ENSG00000167858.13	TEKT1	-2.21358	2.74451	37.3048	3.65e-09	2.99e-08
ENSG00000183644.13	HOATZ	-2.21036	1.12027	48.0113	3.3e-11	4.22e-10
ENSG00000188039.16	NWD1	-2.20786	3.01084	56.0851	1.07e-12	1.85e-11
ENSG00000039537.14	C6	-2.20768	2.51601	47.9685	3.37e-11	4.29e-10
ENSG00000187908.20	DMBT1	-2.20134	7.87025	42.1621	4.22e-10	4.23e-09
ENSG00000162598.13	C1orf87	-2.19708	1.1864	36.5058	5.23e-09	4.16e-08
ENSG00000178965.14	ERICH3	-2.1946	2.64712	36.0076	6.54e-09	5.07e-08
ENSG00000186329.9	TMEM212	-2.18849	0.121792	36.1071	6.25e-09	4.87e-08
ENSG00000165084.16	C8orf34	-2.18484	1.99764	121.328	2.01e-23	3.11e-21
ENSG00000136872.20	ALDOB	-2.17981	2.4573	32.4698	3.26e-08	2.19e-07
ENSG00000114771.14	AADAC	-2.17817	2.81783	43.7859	2.07e-10	2.2e-09
ENSG00000074276.10	CDHR2	-2.17424	2.84057	33.1411	2.4e-08	1.66e-07
ENSG00000185737.13	NRG3	-2.16932	-0.67334	64.7295	3.03e-14	6.96e-13
ENSG00000088926.14	F11	-2.16227	0.739998	44.837	1.31e-10	1.46e-09
ENSG00000101441.4	CST4	-2.16136	0.827853	26.32	5.65e-07	2.9e-06
ENSG00000187905.10	LRRC74B	-2.13318	0.060252	36.0754	6.34e-09	4.93e-08
ENSG00000080572.13	DNAAF6	-2.12964	-0.05824	39.7084	1.25e-09	1.13e-08
ENSG00000164530.15	PI16	-2.12431	0.48999	68.1452	7.62e-15	1.97e-13
ENSG00000151892.15	GFRA1	-2.11595	2.57095	93.1011	4.9e-19	2.75e-17
ENSG00000130234.12	ACE2	-2.11436	1.92025	64.7388	3.02e-14	6.96e-13
ENSG00000231738.11	TSPAN19	-2.1114	1.2553	29.2985	1.41e-07	8.24e-07
ENSG00000277639.2	AC007906.2	-2.11089	3.39259	55.8381	1.19e-12	2.03e-11
ENSG00000124107.5	SLPI	-2.10857	9.28463	58.4376	4.02e-13	7.4e-12
ENSG00000185303.17	SFTPA2	-2.10763	12.0867	40.248	9.82e-10	9.09e-09
ENSG00000168484.12	SFTPC	-2.10379	10.2956	24.0152	1.68e-06	7.78e-06
ENSG00000179674.4	ARL14	-2.0995	2.66904	21.8689	4.69e-06	1.99e-05
ENSG00000147655.12	RSPO2	-2.08875	0.669936	70.2066	3.34e-15	9.2e-14
ENSG00000172987.13	HPSE2	-2.08653	0.387079	75.353	4.34e-16	1.43e-14
ENSG00000171595.14	DNAI2	-2.08631	1.33359	38.5182	2.12e-09	1.82e-08
ENSG00000122852.15	SFTPA1	-2.08565	11.6967	38.7484	1.91e-09	1.66e-08
ENSG00000114248.10	LRRC31	-2.08545	3.09473	49.7152	1.59e-11	2.16e-10
ENSG00000139144.11	PIK3C2G	-2.07993	2.73802	22.8211	2.97e-06	1.31e-05
ENSG00000112539.15	C6orf118	-2.07487	0.934638	33.7983	1.78e-08	1.26e-07
ENSG00000006611.17	USH1C	-2.06936	3.25759	24.106	1.61e-06	7.49e-06
ENSG00000117501.14	MROH9	-2.06852	-0.51202	40.9091	7.33e-10	7e-09
ENSG00000170890.14	PLA2G1B	-2.06562	2.40932	45.108	1.16e-10	1.31e-09
ENSG00000188817.8	SNTN	-2.05862	3.06281	47.8513	3.54e-11	4.49e-10
ENSG00000174502.19	SLC26A9	-2.05482	6.11499	61.3023	1.23e-13	2.52e-12
ENSG00000164972.13	C9orf24	-2.0489	2.44707	43.5189	2.32e-10	2.45e-09
ENSG00000118492.17	ADGB	-2.02818	0.39299	35.1185	9.77e-09	7.32e-08
ENSG00000230062.5	ANKRD66	-2.02798	0.341812	36.4257	5.42e-09	4.28e-08
ENSG00000100448.4	CTSG	-2.02227	0.748609	74.871	5.25e-16	1.7e-14
ENSG00000070193.5	FGF10	-2.01345	0.113395	56.9597	7.44e-13	1.31e-11
ENSG00000112936.19	C7	-2.01249	6.77657	79.432	8.83e-17	3.37e-15
ENSG00000165966.16	PDZRN4	-2.01239	0.055604	44.7641	1.35e-10	1.5e-09
ENSG00000178473.7	UCN3	-2.00905	2.75089	24.765	1.18e-06	5.64e-06
ENSG00000135773.13	CAPN9	-2.00548	3.58073	58.9284	3.28e-13	6.13e-12
ENSG00000151025.11	GPR158	2.00435	1.25331	44.9868	1.22e-10	1.38e-09
ENSG00000172548.14	NIPAL4	2.00906	0.875265	47.8302	3.57e-11	4.52e-10
ENSG00000186474.15	KLK12	2.01888	4.61835	15.4249	0.00011	0.000346
ENSG00000142449.13	FBN3	2.02409	2.59729	40.7196	7.97e-10	7.5e-09
ENSG00000157542.11	KCNJ6	2.02471	0.773653	35.1974	9.43e-09	7.09e-08
ENSG00000159164.10	SV2A	2.03256	3.3476	116.839	9.51e-23	1.18e-20
ENSG00000205362.11	MT1A	2.03532	1.18653	46.001	7.88e-11	9.23e-10
ENSG00000102098.19	SCML2	2.0463	1.42408	137.554	8.51e-26	2.48e-23
ENSG00000108309.14	RUNDC3A	2.0697	1.33828	69.8518	3.84e-15	1.04e-13
ENSG00000135451.13	TROAP	2.07829	3.86314	176.571	4.02e-31	6.07e-28
ENSG00000158014.15	SLC30A2	2.08086	0.863299	39.4449	1.4e-09	1.26e-08
ENSG00000182379.10	NXPH4	2.08177	2.77337	48.4679	2.71e-11	3.54e-10
ENSG00000214336.5	FOXI3	2.09451	1.51474	28.3946	2.14e-07	1.2e-06
ENSG00000114757.19	PEX5L	2.09868	0.332725	62.7426	6.82e-14	1.46e-12
ENSG00000161682.15	FAM171A2	2.10149	2.8649	110.695	8.23e-22	7.92e-20
ENSG00000177398.18	UMODL1	2.11962	2.84888	44.1472	1.77e-10	1.92e-09
ENSG00000011332.19	DPF1	2.12579	0.271811	94.9936	2.42e-19	1.49e-17
ENSG00000181418.8	DDN	2.14943	-0.54829	116.314	1.14e-22	1.37e-20
ENSG00000176406.23	RIMS2	2.15841	1.66132	36.1648	6.09e-09	4.76e-08
ENSG00000101057.16	MYBL2	2.16366	5.86574	155.868	2.33e-28	1.31e-25
ENSG00000154252.12	GAL3ST2	2.16819	-0.7759	53.7914	2.81e-12	4.4e-11
ENSG00000167759.13	KLK13	2.17727	3.27571	33.4757	2.06e-08	1.44e-07
ENSG00000135744.8	AGT	2.17918	4.92633	54.593	2.01e-12	3.23e-11
ENSG00000105255.11	FSD1	2.18848	0.204158	88.9339	2.33e-18	1.15e-16
ENSG00000135097.7	MSI1	2.19013	2.37413	56.7555	8.1e-13	1.42e-11
ENSG00000273983.1	H3C8	2.22899	0.797945	42.8086	3.17e-10	3.25e-09
ENSG00000229544.9	NKX1-2	2.23219	1.16982	34.1299	1.53e-08	1.1e-07
ENSG00000161944.16	ASGR2	2.24314	1.62277	59.1801	2.96e-13	5.6e-12
ENSG00000144119.4	C1QL2	2.247	2.14263	24.4164	1.39e-06	6.56e-06
ENSG00000104435.14	STMN2	2.25485	1.83493	36.2201	5.94e-09	4.66e-08
ENSG00000164841.5	TMEM74	2.25499	0.121075	81.8001	3.54e-17	1.45e-15
ENSG00000277224.2	H2BC7	2.25813	0.612808	43.7486	2.1e-10	2.23e-09
ENSG00000106927.12	AMBP	2.26307	4.20841	32.7257	2.9e-08	1.97e-07
ENSG00000058404.20	CAMK2B	2.27116	1.53447	52.1659	5.59e-12	8.28e-11
ENSG00000007306.15	CEACAM7	2.2713	3.626	32.1664	3.75e-08	2.48e-07
ENSG00000112818.10	MEP1A	2.27442	0.2337	61.9596	9.4e-14	1.96e-12
ENSG00000129990.15	SYT5	2.28081	1.03319	46.0966	7.56e-11	8.9e-10
ENSG00000284713.1	SMIM38	2.30048	-0.72057	71.3099	2.15e-15	6.15e-14
ENSG00000275713.2	H2BC9	2.30115	1.59075	54.1752	2.39e-12	3.8e-11
ENSG00000167634.12	NLRP7	2.3316	0.13549	64.7036	3.06e-14	7.02e-13
ENSG00000070915.10	SLC12A3	2.33466	0.294933	65.7657	1.99e-14	4.72e-13
ENSG00000145198.14	VWA5B2	2.33792	0.443098	80.3863	6.1e-17	2.4e-15
ENSG00000196074.13	SYCP2	2.33856	3.20998	113.704	2.85e-22	3.05e-20
ENSG00000148408.13	CACNA1B	2.34101	0.382758	41.9611	4.61e-10	4.59e-09
ENSG00000170965.10	PLAC1	2.35801	0.126122	78.9424	1.07e-16	3.96e-15
ENSG00000118402.6	ELOVL4	2.3625	1.54129	126.196	3.81e-24	7.06e-22
ENSG00000104833.12	TUBB4A	2.36846	1.15986	74.904	5.18e-16	1.68e-14
ENSG00000136943.11	CTSV	2.37058	3.54956	117.505	7.54e-23	9.59e-21
ENSG00000130822.16	PNCK	2.38483	1.10715	75.7805	3.67e-16	1.24e-14
ENSG00000178445.10	GLDC	2.38689	2.96661	76.9209	2.35e-16	8.2e-15
ENSG00000129437.11	KLK14	2.3937	3.65514	26.673	4.79e-07	2.5e-06
ENSG00000273274.2	ZBTB8B	2.40599	-0.70515	76.8848	2.38e-16	8.3e-15
ENSG00000170627.11	GTSF1	2.40942	2.01755	58.9351	3.27e-13	6.13e-12
ENSG00000168779.20	SHOX2	2.41746	1.4642	94.4574	2.96e-19	1.77e-17
ENSG00000248713.1	C4orf54	2.41939	0.662642	47.6889	3.8e-11	4.77e-10
ENSG00000287725.1	AP003071.5	2.42305	0.97073	95.1106	2.32e-19	1.44e-17
ENSG00000104888.10	SLC17A7	2.43337	0.647349	75.9217	3.47e-16	1.18e-14
ENSG00000171450.6	CDK5R2	2.44945	0.637356	46.1436	7.41e-11	8.75e-10
ENSG00000148942.15	SLC5A12	2.45365	0.547012	56.027	1.1e-12	1.89e-11
ENSG00000105991.10	HOXA1	2.4729	1.34433	91.3347	9.47e-19	5.07e-17
ENSG00000136231.14	IGF2BP3	2.49724	3.87372	84.3624	1.32e-17	5.79e-16
ENSG00000164651.17	SP8	2.49733	1.45554	36.7057	4.78e-09	3.84e-08
ENSG00000159217.10	IGF2BP1	2.5113	3.58186	30.9945	6.42e-08	4.04e-07
ENSG00000100285.10	NEFH	2.53071	3.47424	59.4762	2.61e-13	5e-12
ENSG00000169862.19	CTNND2	2.54363	3.40841	44.3096	1.65e-10	1.81e-09
ENSG00000203995.10	ZYG11A	2.54943	1.9564	119.341	3.99e-23	5.52e-21
ENSG00000165443.12	PHYHIPL	2.54953	0.113972	63.1701	5.72e-14	1.24e-12
ENSG00000006047.13	YBX2	2.57786	2.89883	98.3976	6.92e-20	4.58e-18
ENSG00000077935.17	SMC1B	2.60608	1.39419	107.722	2.37e-21	2.04e-19
ENSG00000131094.4	C1QL1	2.63058	-0.24495	89.6785	1.76e-18	9.07e-17
ENSG00000171951.5	SCG2	2.65954	3.49625	73.4589	9.16e-16	2.82e-14
ENSG00000102387.16	TAF7L	2.66927	-0.41756	91.6701	8.35e-19	4.54e-17
ENSG00000137285.10	TUBB2B	2.69055	3.77857	80.1119	6.78e-17	2.65e-15
ENSG00000057593.14	F7	2.69347	0.571505	72.096	1.57e-15	4.66e-14
ENSG00000078399.19	HOXA9	2.70146	0.054924	78.4663	1.29e-16	4.69e-15
ENSG00000002745.13	WNT16	2.71518	2.06916	44.8922	1.28e-10	1.43e-09
ENSG00000148798.11	INA	2.72699	2.11705	51.7232	6.75e-12	9.83e-11
ENSG00000084628.10	NKAIN1	2.73368	0.64181	79.2441	9.5e-17	3.59e-15
ENSG00000142319.18	SLC6A3	2.74166	3.5889	50.0205	1.4e-11	1.92e-10
ENSG00000101680.15	LAMA1	2.75469	3.32724	85.5617	8.37e-18	3.81e-16
ENSG00000179083.6	FAM133A	2.75488	2.62616	40.7773	7.77e-10	7.34e-09
ENSG00000153132.13	CLGN	2.76438	3.2149	108.446	1.83e-21	1.65e-19
ENSG00000180336.18	MEIOC	2.80134	0.816553	161.192	4.4e-29	3.01e-26
ENSG00000160716.6	CHRNB2	2.82133	0.224192	85.7695	7.73e-18	3.54e-16
ENSG00000090932.11	DLL3	2.8276	1.97674	64.8216	2.92e-14	6.75e-13
ENSG00000205426.10	KRT81	2.83167	3.96205	49.405	1.82e-11	2.44e-10
ENSG00000130829.18	DUSP9	2.83724	1.83426	82.388	2.82e-17	1.18e-15
ENSG00000159450.12	TCHH	2.84442	1.59138	93.3633	4.44e-19	2.53e-17
ENSG00000197472.15	ZNF695	2.84968	0.115373	137.951	7.47e-26	2.26e-23
ENSG00000159409.15	CELF3	2.87329	2.34474	52.9563	4e-12	6.1e-11
ENSG00000147488.11	ST18	2.88186	1.09012	96.969	1.17e-19	7.55e-18
ENSG00000185306.13	C12orf56	2.88777	1.41248	71.6546	1.87e-15	5.47e-14
ENSG00000120669.16	SOHLH2	2.90181	0.61726	70.5175	2.95e-15	8.22e-14
ENSG00000213420.8	GPC2	2.90494	1.91055	233.637	4.2e-38	6.62e-34
ENSG00000110375.3	UPK2	2.91008	0.310341	105.235	5.78e-21	4.57e-19
ENSG00000177238.14	TRIM72	2.93197	1.33795	62.1591	8.66e-14	1.82e-12
ENSG00000107954.10	NEURL1	2.9503	2.16214	122.447	1.37e-23	2.24e-21
ENSG00000170835.16	CEL	2.96144	2.91256	64.5269	3.29e-14	7.47e-13
ENSG00000143546.10	S100A8	3.00409	6.65588	76.1359	3.19e-16	1.1e-14
ENSG00000178919.9	FOXE1	3.03015	2.09536	63.8642	4.31e-14	9.59e-13
ENSG00000156096.14	UGT2B4	3.03159	2.54013	45.6439	9.2e-11	1.06e-09
ENSG00000140519.14	RHCG	3.03358	2.27524	50.124	1.33e-11	1.84e-10
ENSG00000124102.5	PI3	3.08288	4.73618	50.5312	1.12e-11	1.57e-10
ENSG00000152192.8	POU4F1	3.09085	0.626463	78.8209	1.12e-16	4.14e-15
ENSG00000173809.18	TDRD12	3.0909	0.80156	97.2417	1.06e-19	6.88e-18
ENSG00000153253.19	SCN3A	3.10193	2.78242	66.9144	1.25e-14	3.11e-13
ENSG00000204936.10	CD177	3.11805	4.38208	48.6188	2.54e-11	3.33e-10
ENSG00000089199.10	CHGB	3.14167	4.81807	47.7597	3.68e-11	4.63e-10
ENSG00000185686.18	PRAME	3.15211	5.04811	60.8982	1.45e-13	2.93e-12
ENSG00000101746.15	NOL4	3.16113	0.858029	70.8501	2.58e-15	7.27e-14
ENSG00000139352.4	ASCL1	3.25115	5.05028	37.0185	4.15e-09	3.37e-08
ENSG00000173826.15	KCNH6	3.25972	0.364109	99.7237	4.26e-20	2.98e-18
ENSG00000144407.9	PTH2R	3.26314	0.428433	108.259	1.96e-21	1.74e-19
ENSG00000129988.6	LBP	3.27098	3.71195	41.0461	6.9e-10	6.63e-09
ENSG00000006377.11	DLX6	3.33052	0.377172	88.7148	2.53e-18	1.24e-16
ENSG00000134323.12	MYCN	3.36737	2.89507	94.0123	3.49e-19	2.04e-17
ENSG00000166426.8	CRABP1	3.39359	0.923581	73.2085	1.01e-15	3.08e-14
ENSG00000160282.14	FTCD	3.39379	0.021443	179.454	1.7e-31	4.95e-28
ENSG00000143194.13	MAEL	3.39984	2.2424	62.4751	7.61e-14	1.61e-12
ENSG00000233056.3	ERVH48-1	3.42878	2.75078	60.2927	1.87e-13	3.68e-12
ENSG00000130294.17	KIF1A	3.43709	5.39738	57.0759	7.09e-13	1.26e-11
ENSG00000143469.20	SYT14	3.6396	1.17875	91.9962	7.39e-19	4.06e-17
ENSG00000184697.7	CLDN6	3.74382	4.72487	68.5565	6.46e-15	1.7e-13
ENSG00000091513.16	TF	3.75621	5.98286	70.3437	3.16e-15	8.74e-14
ENSG00000084674.15	APOB	4.12573	2.78437	85.8672	7.45e-18	3.42e-16
ENSG00000167244.21	IGF2	4.43235	3.36719	91.1017	1.03e-18	5.48e-17
ENSG00000100867.15	DHRS2	4.54028	3.83236	135.769	1.54e-25	4.25e-23
ENSG00000188175.10	HEPACAM2	4.60955	2.66845	110.897	7.66e-22	7.45e-20
ENSG00000128564.7	VGF	4.61071	2.79083	145.43	6.51e-27	2.7e-24
ENSG00000163631.17	ALB	4.70294	7.71353	49.6779	1.62e-11	2.19e-10
ENSG00000104112.9	SCG3	4.74031	2.18402	160.65	5.21e-29	3.42e-26
ENSG00000175426.11	PCSK1	5.02417	4.90632	128.055	2.03e-24	4.26e-22
ENSG00000109072.14	VTN	5.10756	4.01269	131.741	5.87e-25	1.34e-22
ENSG00000104327.7	CALB1	6.63636	4.6394	148.869	2.15e-27	9.69e-25

## Sheet: S8
Table S8. Correlation between DE-mRNAs expression and HRD scores.
gene_name	spearman_correlation	spearman_p_value	logFC	FDR
PRSS2	-0.311903	2.99586e-07	-5.42327	1.658e-19
OLFM4	-0.239899	9.65e-05	-5.06054	1.08012e-15
MUCL3	-0.370494	7.55107e-10	-4.78312	1.76974e-20
MUC5AC	-0.283797	3.46795e-06	-4.3674	3.60701e-11
GKN2	-0.485474	1.01307e-16	-3.87895	3.2757e-15
DUOX2	-0.297978	1.04115e-06	-3.61528	4.86573e-17
BTNL8	-0.266087	1.42447e-05	-3.52435	4.52443e-21
MUC6	-0.200158	0.00120162	-3.51728	4.20213e-08
SCGB3A2	-0.536595	1.02737e-20	-3.48565	1.34326e-16
CD300LG	-0.539249	6.1002e-21	-3.46634	4.63274e-23
TMEM132C	-0.564229	3.57991e-23	-3.38063	2.69678e-20
PRSS1	-0.295214	1.32304e-06	-3.32215	2.02246e-09
B3GALT5	-0.137465	0.0269602	-3.14646	1.7096e-10
WIF1	-0.344562	1.24331e-08	-3.13712	3.51924e-13
SCGB3A1	-0.462384	3.99638e-15	-3.11442	4.53935e-10
CLDN18	-0.471935	9.03688e-16	-3.02989	1.78868e-11
DUOXA2	-0.267705	1.2571e-05	-3.02004	6.8048e-11
SCGB1A1	-0.38522	1.37195e-10	-2.99724	9.49368e-10
MACROD2	-0.501605	6.56035e-18	-2.97828	1.16181e-22
GPA33	-0.360918	2.18776e-09	-2.92575	3.64925e-18
IRX1	-0.523997	1.14614e-19	-2.8683	8.21579e-14
CTSE	-0.504042	4.28408e-18	-2.85536	1.01107e-17
AGTR2	-0.323931	9.69068e-08	-2.76905	1.89118e-09
MYO1A	-0.208669	0.00072685	-2.7419	1.06848e-12
SPINK5	-0.41586	2.97467e-12	-2.72918	4.36516e-17
PTCHD4	-0.585864	2.90157e-25	-2.72536	4.9801e-24
ANXA10	-0.228856	0.000203456	-2.7143	2.28898e-06
CYP2C9	-0.258206	2.58906e-05	-2.67928	3.40994e-12
SPINK13	-0.229567	0.000194115	-2.67176	6.13095e-12
PEBP4	-0.466562	2.09764e-15	-2.64543	1.3825e-14
HMGCS2	-0.316111	2.02993e-07	-2.64076	5.70557e-07
HP	-0.401249	1.94166e-11	-2.61603	4.72059e-09
FAM3D	-0.351527	6.00458e-09	-2.60612	2.1544e-11
VILL	-0.484207	1.24836e-16	-2.60457	9.68791e-23
CYP4B1	-0.57059	9.01523e-24	-2.58824	1.05926e-16
CLRN3	-0.164957	0.00781072	-2.57588	9.17149e-12
SPATA18	-0.632313	2.52578e-30	-2.56076	5.0369e-27
CA2	-0.344699	1.22587e-08	-2.55728	7.41262e-17
CDH20	-0.511838	1.07074e-18	-2.55435	1.11201e-14
ERN2	-0.5066	2.72899e-18	-2.49738	5.84712e-10
PLA2G10	-0.432188	3.27456e-13	-2.48794	1.79102e-17
GLP1R	-0.42146	1.41445e-12	-2.4779	2.2785e-12
FAM216B	-0.436787	1.72113e-13	-2.47172	7.85072e-11
LRRC55	-0.401522	1.87638e-11	-2.4288	9.31147e-12
EDA2R	-0.623618	2.59728e-29	-2.42713	6.06526e-28
ECRG4	-0.554482	2.79834e-22	-2.42303	9.4823e-15
FCER1A	-0.580055	1.09503e-24	-2.42093	2.17709e-17
GRIA1	-0.544069	2.33988e-21	-2.41998	2.09245e-15
CPB2	-0.299842	8.845e-07	-2.41925	7.23961e-09
UGT2B15	-0.190459	0.00208007	-2.40399	3.19513e-06
CD207	-0.511907	1.0575e-18	-2.39036	9.47358e-12
DNAH9	-0.390695	7.1188e-11	-2.38769	5.73543e-09
SFTPD	-0.521161	1.94548e-19	-2.37437	2.15931e-15
GRIN2A	-0.452487	1.77725e-14	-2.3712	2.14762e-09
ROBO2	-0.536295	1.08928e-20	-2.36276	9.44042e-23
CHIA	-0.311597	3.08122e-07	-2.36241	8.86755e-10
ADH1B	-0.572904	5.41846e-24	-2.34638	1.69589e-15
CLDN2	-0.415609	3.07461e-12	-2.33179	1.1401e-07
PLA2G2A	-0.265481	1.49254e-05	-2.32303	3.92203e-10
C16orf89	-0.468043	1.66557e-15	-2.31866	9.80416e-14
PCSK2	-0.226616	0.000235665	-2.31735	0.000343618
TCN1	-0.30538	5.41266e-07	-2.31332	2.20065e-06
CTXND1	-0.414108	3.74321e-12	-2.28491	6.49012e-15
CD1A	-0.480429	2.31574e-16	-2.26628	3.59709e-12
MS4A8	-0.36617	1.22606e-09	-2.26433	2.14565e-08
NOS1	-0.398958	2.58436e-11	-2.26367	4.04721e-08
LGALS9B	-0.324127	9.51022e-08	-2.25752	5.78265e-09
HSD17B2	-0.406945	9.44663e-12	-2.24298	1.28883e-08
MYOCD	-0.486266	8.88527e-17	-2.24154	3.29505e-18
TFF1	-0.196901	0.00144893	-2.2415	0.000233065
C20orf85	-0.364046	1.55157e-09	-2.23983	3.50838e-07
HPGD	-0.433337	2.79081e-13	-2.23338	4.84058e-15
TEKT1	-0.338387	2.33561e-08	-2.21358	2.994e-08
HOATZ	-0.310483	3.41175e-07	-2.21036	4.21916e-10
NWD1	-0.423555	1.06728e-12	-2.20786	1.84682e-11
C6	-0.446106	4.53599e-14	-2.20768	4.28728e-10
DMBT1	-0.479016	2.91204e-16	-2.20134	4.22727e-09
C1orf87	-0.360165	2.37516e-09	-2.19708	4.15921e-08
ERICH3	-0.326439	7.61054e-08	-2.1946	5.06747e-08
TMEM212	-0.290117	2.04487e-06	-2.18849	4.87024e-08
C8orf34	-0.61879	9.18256e-29	-2.18484	3.10694e-21
ALDOB	-0.369145	8.79035e-10	-2.17981	2.18638e-07
AADAC	-0.418897	1.99104e-12	-2.17817	2.19898e-09
NRG3	-0.264669	1.58839e-05	-2.16932	6.96363e-13
F11	-0.496858	1.49032e-17	-2.16227	1.46169e-09
LRRC74B	-0.206193	0.000843071	-2.13318	4.93442e-08
DNAAF6	-0.271	9.72073e-06	-2.12964	1.13493e-08
PI16	-0.375221	4.40833e-10	-2.12431	1.97134e-13
GFRA1	-0.495137	2.00052e-17	-2.11595	2.7549e-17
ACE2	-0.314335	2.3941e-07	-2.11436	6.9576e-13
TSPAN19	-0.215259	0.000485736	-2.1114	8.23855e-07
AC007906.2	-0.402704	1.6173e-11	-2.11089	2.03033e-11
SLPI	-0.425707	7.97473e-13	-2.10857	7.39577e-12
SFTPA2	-0.473406	7.1582e-16	-2.10763	9.09493e-09
SFTPC	-0.419818	1.76156e-12	-2.10379	7.78451e-06
RSPO2	-0.494121	2.37802e-17	-2.08875	9.20398e-14
HPSE2	-0.453595	1.50743e-14	-2.08653	1.43132e-14
DNAI2	-0.333329	3.87464e-08	-2.08631	1.82213e-08
SFTPA1	-0.480157	2.4202e-16	-2.08565	1.65872e-08
LRRC31	-0.359042	2.68391e-09	-2.08545	2.16322e-10
PIK3C2G	-0.124293	0.0456752	-2.07993	1.30514e-05
C6orf118	-0.31812	1.68212e-07	-2.07487	1.255e-07
MROH9	-0.280887	4.40393e-06	-2.06852	6.99644e-09
PLA2G1B	-0.490932	4.07802e-17	-2.06562	1.31166e-09
SNTN	-0.433763	2.63e-13	-2.05862	4.4911e-10
SLC26A9	-0.402058	1.7543e-11	-2.05482	2.51606e-12
C9orf24	-0.26948	1.09497e-05	-2.0489	2.44843e-09
ADGB	-0.32677	7.37045e-08	-2.02818	7.32372e-08
ANKRD66	-0.295647	1.27451e-06	-2.02798	4.27951e-08
CTSG	-0.501212	7.0256e-18	-2.02227	1.69807e-14
FGF10	-0.465053	2.64986e-15	-2.01345	1.31144e-11
C7	-0.519891	2.46218e-19	-2.01249	3.36914e-15
PDZRN4	-0.242067	8.30072e-05	-2.01239	1.50127e-09
UCN3	-0.358486	2.85068e-09	-2.00905	5.63922e-06
CAPN9	-0.333055	3.98153e-08	-2.00548	6.13355e-12
GPR158	0.249909	4.75882e-05	2.00435	1.37812e-09
FBN3	0.125898	0.0429291	2.02409	7.49903e-09
SV2A	0.310822	3.30767e-07	2.03256	1.18003e-20
SCML2	0.386616	1.16194e-10	2.0463	2.48464e-23
RUNDC3A	0.233578	0.000148536	2.0697	1.03876e-13
TROAP	0.621606	4.40767e-29	2.07829	6.06526e-28
NXPH4	0.227519	0.000222147	2.08177	3.53527e-10
FOXI3	0.155802	0.0120519	2.09451	1.19753e-06
PEX5L	0.182384	0.0032218	2.09868	1.45778e-12
FAM171A2	0.391309	6.60909e-11	2.10149	7.91664e-20
UMODL1	0.139389	0.0248736	2.11962	1.91646e-09
DPF1	0.215704	0.000472503	2.12579	1.49216e-17
DDN	0.531563	2.72481e-20	2.14943	1.37386e-20
RIMS2	0.213348	0.000546661	2.1584	4.7582e-08
MYBL2	0.587186	2.13701e-25	2.16366	1.31042e-25
GAL3ST2	0.299981	8.73835e-07	2.16819	4.40436e-11
FSD1	0.28536	3.04687e-06	2.18848	1.15224e-16
MSI1	0.217723	0.000416505	2.19013	1.41706e-11
H3C8	0.193796	0.0017272	2.22899	3.24554e-09
NKX1-2	0.315063	2.23775e-07	2.23219	1.09853e-07
TMEM74	0.251459	4.25389e-05	2.25499	1.45061e-15
H2BC7	0.30464	5.78333e-07	2.25813	2.23364e-09
SYT5	0.215917	0.000466293	2.28081	8.90194e-10
H2BC9	0.248586	5.23361e-05	2.30115	3.80291e-11
VWA5B2	0.143565	0.0208184	2.33792	2.39742e-15
SYCP2	0.315708	2.10749e-07	2.33856	3.05224e-20
CACNA1B	0.156321	0.0117662	2.34101	4.59234e-09
PLAC1	0.495396	1.91376e-17	2.35801	3.95942e-15
ELOVL4	0.370156	7.84479e-10	2.3625	7.06006e-22
TUBB4A	0.338065	2.41266e-08	2.36846	1.67956e-14
CTSV	0.515184	5.84116e-19	2.37058	9.58595e-21
PNCK	0.330177	5.28788e-08	2.38483	1.24128e-14
GLDC	0.309335	3.78804e-07	2.38689	8.20493e-15
ZBTB8B	0.257357	2.75802e-05	2.40599	8.30303e-15
SHOX2	0.476079	4.67287e-16	2.41746	1.77181e-17
C4orf54	0.22082	0.000342438	2.41939	4.76691e-10
AP003071.5	0.14786	0.0172578	2.42304	1.44016e-17
CDK5R2	0.155121	0.0124368	2.44945	8.74854e-10
SLC5A12	0.376503	3.80421e-10	2.45365	1.89017e-11
HOXA1	0.32512	8.64418e-08	2.4729	5.07356e-17
IGF2BP3	0.522559	1.49962e-19	2.49724	5.78582e-16
SP8	0.501353	6.85492e-18	2.49733	3.84233e-08
IGF2BP1	0.359233	2.6287e-09	2.5113	4.04197e-07
ZYG11A	0.607385	1.66494e-27	2.54944	5.51709e-21
YBX2	0.541535	3.88026e-21	2.57786	4.57861e-18
SMC1B	0.449009	2.96867e-14	2.60608	2.03952e-19
C1QL1	0.320173	1.38618e-07	2.63058	9.07482e-17
TAF7L	0.319075	1.53761e-07	2.66926	4.537e-17
TUBB2B	0.246527	6.06281e-05	2.69055	2.6463e-15
F7	0.269083	1.12944e-05	2.69347	4.65514e-14
HOXA9	0.151567	0.0146236	2.70146	4.68756e-15
WNT16	0.157727	0.011021	2.71518	1.43097e-09
INA	0.297202	1.11387e-06	2.72699	9.83125e-11
NKAIN1	0.285909	2.91081e-06	2.73368	3.58918e-15
SLC6A3	0.162756	0.0086861	2.74166	1.91986e-10
LAMA1	0.150323	0.0154658	2.75469	3.81197e-16
FAM133A	0.297341	1.10054e-06	2.75488	7.3363e-09
CLGN	0.256248	2.9947e-05	2.76438	1.64743e-19
MEIOC	0.446869	4.05912e-14	2.80135	3.01462e-26
DLL3	0.426192	7.46548e-13	2.8276	6.75395e-13
KRT81	0.16724	0.00698677	2.83167	2.43691e-10
DUSP9	0.334145	3.57293e-08	2.83724	1.18465e-15
ZNF695	0.570723	8.75572e-24	2.84968	2.26346e-23
CELF3	0.213113	0.000554609	2.87329	6.10408e-11
C12orf56	0.386663	1.1555e-10	2.88777	5.46546e-14
SOHLH2	0.241227	8.80101e-05	2.90181	8.21579e-14
GPC2	0.488313	6.32358e-17	2.90494	6.62149e-34
UPK2	0.239116	0.000101859	2.91008	4.57308e-19
TRIM72	0.144972	0.0195869	2.93197	1.82307e-12
NEURL1	0.184927	0.00281234	2.9503	2.24395e-21
FOXE1	0.242845	7.86118e-05	3.03015	9.58774e-13
POU4F1	0.469872	1.25072e-15	3.09086	4.13765e-15
TDRD12	0.320473	1.34731e-07	3.0909	6.8846e-18
PRAME	0.485314	1.0402e-16	3.15211	2.92956e-12
DLX6	0.276609	6.2267e-06	3.33052	1.24368e-16
CRABP1	0.268787	1.15573e-05	3.39359	3.08229e-14
FTCD	0.510575	1.34364e-18	3.39379	4.9529e-28
ERVH48-1	0.140196	0.0240404	3.42878	3.68365e-12
KIF1A	0.190946	0.00202481	3.43709	1.25781e-11
SYT14	0.154835	0.0126014	3.6396	4.05838e-17
CLDN6	0.263846	1.69159e-05	3.74382	1.69608e-13
DHRS2	0.149632	0.0159511	4.54028	4.24533e-23
VGF	0.326199	7.78946e-08	4.61071	2.69844e-24
SCG3	0.151361	0.0147606	4.74031	3.41896e-26
PCSK1	0.206828	0.000811719	5.02417	4.26216e-22

## Sheet: S9
Table S9. Kyoto Encyclopedia of Genes and Genomes (KEGG) pathway enrichment analysis for GI-mRNAs.
Term	P-value	Genes	Direction
Pancreatic secretion	2.03e-06	PRSS1;CPB2;CA2;PLA2G1B;PLA2G10;PLA2G2A;PRSS2	Downregulated
Linoleic acid metabolism	2.2e-05	CYP2C9;PLA2G1B;PLA2G2A;PLA2G10	Downregulated
Renin-angiotensin system	0.000302	ACE2;CTSG;AGTR2	Downregulated
alpha-Linolenic acid metabolism	0.000388	PLA2G1B;PLA2G2A;PLA2G10	Downregulated
Arachidonic acid metabolism	0.00042	CYP2C9;PLA2G1B;PLA2G10;PLA2G2A	Downregulated
Neuroactive ligand-receptor interaction	0.0008	GRIA1;GLP1R;PRSS1;GRIN2A;UCN3;CTSG;AGTR2;PRSS2	Downregulated
Complement and coagulation cascades	0.00146775	CPB2;C6;C7;F11	Downregulated
Fat digestion and absorption	0.00193296	PLA2G1B;PLA2G2A;PLA2G10	Downregulated
Ether lipid metabolism	0.00281452	PLA2G1B;PLA2G10;PLA2G2A	Downregulated
Protein digestion and absorption	0.00296148	ACE2;PRSS1;CPB2;PRSS2	Downregulated
Retinol metabolism	0.00707525	CYP2C9;ADH1B;UGT2B15	Downregulated
Systemic lupus erythematosus	0.00770681	GRIN2A;C6;C7;CTSG	Downregulated
Metabolism of xenobiotics by cytochrome P450	0.00960172	CYP2C9;ADH1B;UGT2B15	Downregulated
Ras signaling pathway	0.0110117	GRIN2A;PLA2G1B;PLA2G10;PLA2G2A;FGF10	Downregulated
Phagosome	0.0115606	SFTPA2;SFTPD;NOS1;SFTPA1	Downregulated
Circadian entrainment	0.0184685	GRIA1;GRIN2A;NOS1	Downregulated
Amyotrophic lateral sclerosis	0.0187342	GRIA1;GRIN2A;DNAI2;NRG3;DNAH9;NOS1	Downregulated
Glycerophospholipid metabolism	0.0189736	PLA2G1B;PLA2G10;PLA2G2A	Downregulated
Nicotine addiction	0.0221757	GRIA1;GRIN2A	Downregulated
Drug metabolism	0.0244445	CYP2C9;ADH1B;UGT2B15	Downregulated
Vascular smooth muscle contraction	0.0414433	PLA2G1B;PLA2G10;PLA2G2A	Downregulated
Long-term depression	0.0467381	GRIA1;NOS1	Downregulated
Steroid hormone biosynthesis	0.0481451	UGT2B15;HSD17B2	Downregulated
Alcoholism	0.00816825	H2BC9;H3C8;H2BC7;SLC6A3	Upregulated
Systemic lupus erythematosus	0.0198755	H2BC9;H3C8;H2BC7	Upregulated
Signaling pathways regulating pluripotency of stem cells	0.0230902	HOXA1;WNT16;DUSP9	Upregulated
Synaptic vesicle cycle	0.0435354	CACNA1B;SLC6A3	Upregulated
Neutrophil extracellular trap formation	0.0467002	H2BC9;H3C8;H2BC7	Upregulated
Transcriptional misregulation in cancer	0.0485367	H3C8;HOXA9;WNT16	Upregulated

## Sheet: S10
Table S10. Gene Ontology (GO) enrichment analysis for GI-mRNAs.
Term	P-value	Genes	Direction
Antibacterial Humoral Response (GO:0019731)	8.97e-06	DMBT1;SLPI;PLA2G1B;SFTPD;CTSG	Downregulated
Cilium Movement (GO:0003341)	0.00037	DNAI2;TEKT1;DNAAF6;DNAH9	Downregulated
Regulation Of Systemic Arterial Blood Pressure By Renin-Angiotensin (GO:0003081)	0.000484	ACE2;AGTR2	Downregulated
Positive Regulation Of Immune System Process (GO:0002684)	0.00049	C6;C7;PLA2G1B	Downregulated
Angiotensin Maturation (GO:0002003)	0.000897	ACE2;CTSG	Downregulated
Regulation Of Angiotensin Levels In Blood (GO:0002002)	0.000897	ACE2;CTSG	Downregulated
Regulation Of Immune Response (GO:0050776)	0.00101611	C6;C7;PLA2G1B;SPINK5	Downregulated
Positive Regulation Of Response To Stimulus (GO:0048584)	0.00101611	C6;C7;PLA2G1B;FGF10	Downregulated
Blood Vessel Diameter Maintenance (GO:0097746)	0.00115147	ACE2;NOS1;AGTR2	Downregulated
Defense Response To Bacterium (GO:0042742)	0.00117125	DMBT1;SLPI;PLA2G1B;SFTPD;PLA2G2A;CTSG	Downregulated
Defense Response To Gram-positive Bacterium (GO:0050830)	0.00146775	DMBT1;PLA2G1B;PLA2G2A;CTSG	Downregulated
Extracellular Matrix Disassembly (GO:0022617)	0.00206577	PRSS1;CTSG;PRSS2	Downregulated
Low-Density Lipoprotein Particle Remodeling (GO:0034374)	0.00208325	PLA2G10;PLA2G2A	Downregulated
Regulation Of Acrosome Reaction (GO:0060046)	0.00208325	PLA2G10;SPINK13	Downregulated
Cellular Component Disassembly (GO:0022411)	0.00234809	PRSS1;CTSG;PRSS2	Downregulated
Antimicrobial Humoral Response (GO:0019730)	0.0026613	SLPI;PLA2G1B;CTSG;PRSS2	Downregulated
Negative Regulation Of T Cell Activation (GO:0050868)	0.00281452	SFTPD;PLA2G2A;CTSG	Downregulated
Regulation Of Leukocyte Activation (GO:0002694)	0.00285086	PLA2G2A;PLA2G10	Downregulated
Proteolysis (GO:0006508)	0.00299418	PCSK2;PRSS1;CPB2;CAPN9;CTSG;CTSE;PRSS2	Downregulated
Vasodilation (GO:0042311)	0.00327714	AGTR2;NOS1	Downregulated
Icosanoid Metabolic Process (GO:0006690)	0.0033342	CYP2C9;HPGD;PLA2G10	Downregulated
Extracellular Matrix Organization (GO:0030198)	0.00351043	PRSS1;HPSE2;SPINK5;CTSG;PRSS2	Downregulated
Phosphatidylcholine Metabolic Process (GO:0046470)	0.003909	PLA2G1B;PLA2G10;PLA2G2A	Downregulated
Positive Regulation Of Macrophage Derived Foam Cell Differentiation (GO:0010744)	0.00421294	PLA2G2A;PLA2G10	Downregulated
Icosanoid Biosynthetic Process (GO:0046456)	0.00472183	CYP2C9;PLA2G1B	Downregulated
Nitric Oxide Mediated Signal Transduction (GO:0007263)	0.00472183	AGTR2;NOS1	Downregulated
Maintenance Of Gastrointestinal Epithelium (GO:0030277)	0.00472183	TFF1;MUC6	Downregulated
Epithelial Structure Maintenance (GO:0010669)	0.0052576	TFF1;MUC6	Downregulated
Xenobiotic Catabolic Process (GO:0042178)	0.0052576	CYP2C9;NOS1	Downregulated
Calcium-Independent Cell-Cell Adhesion Via Plasma Membrane Cell-Adhesion Molecules (GO:0016338)	0.0052576	CLDN18;CLDN2	Downregulated
Glycerophospholipid Metabolic Process (GO:0006650)	0.00547376	PLA2G1B;PLA2G10;PLA2G2A	Downregulated
Phosphatidylglycerol Metabolic Process (GO:0046471)	0.00581994	PLA2G1B;PLA2G10	Downregulated
Outer Dynein Arm Assembly (GO:0036158)	0.00640852	DNAI2;DNAAF6	Downregulated
Regulation Of Histone Acetylation (GO:0035065)	0.00702305	MYOCD;NOS1	Downregulated
Phospholipid Metabolic Process (GO:0006644)	0.00736629	PLA2G1B;PLA2G10;PLA2G2A	Downregulated
Phosphatidylethanolamine Metabolic Process (GO:0046337)	0.00901911	PLA2G2A;PLA2G10	Downregulated
Metanephros Development (GO:0001656)	0.00901911	ROBO2;FGF10	Downregulated
Negative Regulation Of Catalytic Activity (GO:0043086)	0.00973427	HP;NOS1	Downregulated
Synaptic Transmission, Glutamatergic (GO:0035249)	0.0104738	GRIA1;GRIN2A	Downregulated
Positive Regulation Of Immune Response (GO:0050778)	0.0110377	C6;C7;PLA2G1B	Downregulated
Limb Development (GO:0060173)	0.0112375	RSPO2;FGF10	Downregulated
Positive Regulation Of Locomotion (GO:0040017)	0.0128359	DUOXA2;DUOX2	Downregulated
Regulation Of Macrophage Derived Foam Cell Differentiation (GO:0010743)	0.0128359	PLA2G2A;PLA2G10	Downregulated
Negative Regulation Of Blood Coagulation (GO:0030195)	0.0128359	CPB2;F11	Downregulated
Phosphatidic Acid Metabolic Process (GO:0046473)	0.015407	PLA2G2A;PLA2G10	Downregulated
Steroid Metabolic Process (GO:0008202)	0.016057	CYP2C9;UGT2B15;HSD17B2	Downregulated
Regulation Of Trans-Synaptic Signaling (GO:0099177)	0.0181793	GRIA1;NRG3	Downregulated
Negative Regulation Of T Cell Proliferation (GO:0042130)	0.0181793	PLA2G2A;SFTPD	Downregulated
Axonemal Dynein Complex Assembly (GO:0070286)	0.0191468	DNAI2;DNAAF6	Downregulated
Negative Regulation Of Lymphocyte Proliferation (GO:0050672)	0.0211453	PLA2G2A;SFTPD	Downregulated
Positive Regulation Of ATP-dependent Activity (GO:0032781)	0.0211453	ALDOB;FGF10	Downregulated
Phosphate-Containing Compound Metabolic Process (GO:0006796)	0.0217617	PLA2G1B;PLA2G10;PLA2G2A;ALDOB	Downregulated
Axoneme Assembly (GO:0035082)	0.0232266	DNAAF6;HOATZ	Downregulated
Central Nervous System Development (GO:0007417)	0.0238661	ROBO2;GRIN2A;SPINK5;AGTR2;ECRG4	Downregulated
Response To Lipid (GO:0033993)	0.0256303	SLPI;HSD17B2;NOS1	Downregulated
Zymogen Activation (GO:0031638)	0.0276293	GRIN2A;F11	Downregulated
Epithelial Tube Branching Involved In Lung Morphogenesis (GO:0060441)	0.0284239	FGF10	Downregulated
Regulation Of Guanylate Cyclase Activity (GO:0031282)	0.0284239	NOS1	Downregulated
Hydrogen Peroxide Biosynthetic Process (GO:0050665)	0.0284239	DUOX2	Downregulated
Induction Of Bacterial Agglutination (GO:0043152)	0.0284239	SFTPD	Downregulated
Insulin Processing (GO:0030070)	0.0284239	PCSK2	Downregulated
Regulation Of Monoatomic Anion Transport (GO:0044070)	0.0284239	CA2	Downregulated
Regulation Of Neutrophil Activation (GO:1902563)	0.0284239	PLA2G2A	Downregulated
Ketone Body Biosynthetic Process (GO:0046951)	0.0284239	HMGCS2	Downregulated
Regulation Of Neutrophil Extravasation (GO:2000389)	0.0284239	OLFM4	Downregulated
Mitochondrial Protein Catabolic Process (GO:0035694)	0.0284239	SPATA18	Downregulated
Monoterpenoid Metabolic Process (GO:0016098)	0.0284239	CYP2C9	Downregulated
Chitin Catabolic Process (GO:0006032)	0.0284239	CHIA	Downregulated
Chitin Metabolic Process (GO:0006030)	0.0284239	CHIA	Downregulated
Positive Regulation Of Cardiac Muscle Cell Differentiation (GO:2000727)	0.0284239	MYOCD	Downregulated
Retinal Ganglion Cell Axon Guidance (GO:0031290)	0.0284239	ROBO2	Downregulated
Bicellular Tight Junction Assembly (GO:0070830)	0.0299464	CLDN18;CLDN2	Downregulated
Protein Maturation (GO:0051604)	0.0300207	PCSK2;DUOXA2;CTSG	Downregulated
Fatty Acid Metabolic Process (GO:0006631)	0.0333842	HPGD;PLA2G1B;CYP4B1	Downregulated
Positive Regulation Of Icosanoid Secretion (GO:0032305)	0.0340118	PLA2G10	Downregulated
Excitatory Chemical Synaptic Transmission (GO:0098976)	0.0340118	GRIN2A	Downregulated
Regulation Of Digestive System Process (GO:0044058)	0.0340118	FGF10	Downregulated
G Protein-Coupled Receptor Internalization (GO:0002031)	0.0340118	DMBT1	Downregulated
IRE1-mediated Unfolded Protein Response (GO:0036498)	0.0340118	ERN2	Downregulated
Angiotensin-Activated Signaling Pathway (GO:0038166)	0.0340118	CA2	Downregulated
Ketone Body Metabolic Process (GO:1902224)	0.0340118	HMGCS2	Downregulated
Regulation Of Saliva Secretion (GO:0046877)	0.0340118	FGF10	Downregulated
Regulation Of Smooth Muscle Cell Differentiation (GO:0051150)	0.0340118	MYOCD	Downregulated
Negative Regulation Of CD4-positive, Alpha-Beta T Cell Proliferation (GO:2000562)	0.0340118	LGALS9B	Downregulated
Arachidonic Acid Metabolic Process (GO:0019369)	0.0360612	CYP2C9;PLA2G10	Downregulated
Tight Junction Assembly (GO:0120192)	0.0373373	CLDN18;CLDN2	Downregulated
Apical Junction Assembly (GO:0043297)	0.0386306	CLDN18;CLDN2	Downregulated
Estrogen Biosynthetic Process (GO:0006703)	0.0395679	HSD17B2	Downregulated
Ethanol Oxidation (GO:0006069)	0.0395679	ADH1B	Downregulated
Fructose Metabolic Process (GO:0006000)	0.0395679	ALDOB	Downregulated
Terpenoid Metabolic Process (GO:0006721)	0.0395679	CYP2C9	Downregulated
Hair Cell Differentiation (GO:0035315)	0.0395679	SPINK5	Downregulated
Arginine Catabolic Process (GO:0006527)	0.0395679	NOS1	Downregulated
Lipoxygenase Pathway (GO:0019372)	0.0395679	HPGD	Downregulated
Cellular Response To Angiotensin (GO:1904385)	0.0395679	CA2	Downregulated
Platelet Activating Factor Metabolic Process (GO:0046469)	0.0395679	PLA2G10	Downregulated
Purine-Containing Compound Metabolic Process (GO:0072521)	0.0395679	MACROD2	Downregulated
Myeloid Leukocyte Mediated Immunity (GO:0002444)	0.0395679	PLA2G1B	Downregulated
Coronary Vasculature Development (GO:0060976)	0.0395679	MYOCD	Downregulated
Negative Regulation Of Amyloid-Beta Clearance (GO:1900222)	0.0395679	MYOCD	Downregulated
Regulation Of Cell Growth (GO:0001558)	0.0421615	NRG3;SCGB3A1;AGTR2;PRSS2	Downregulated
Regulation Of Phagocytosis (GO:0050764)	0.0439709	SFTPD;OLFM4	Downregulated
Fructose 1,6-Bisphosphate Metabolic Process (GO:0030388)	0.0450923	ALDOB	Downregulated
Regulation Of Gap Junction Assembly (GO:1903596)	0.0450923	ACE2	Downregulated
Glucosamine-Containing Compound Catabolic Process (GO:1901072)	0.0450923	CHIA	Downregulated
Vascular Associated Smooth Muscle Cell Differentiation (GO:0035886)	0.0450923	MYOCD	Downregulated
Regulation Of Necrotic Cell Death (GO:0010939)	0.0450923	OLFM4	Downregulated
Regulation Of Neutrophil Migration (GO:1902622)	0.0450923	OLFM4	Downregulated
Cardioblast Differentiation (GO:0010002)	0.0450923	MYOCD	Downregulated
Regulation Of Skeletal Muscle Cell Differentiation (GO:2001014)	0.0450923	MYOCD	Downregulated
Phototransduction, Visible Light (GO:0007603)	0.0450923	DMBT1	Downregulated
Plasminogen Activation (GO:0031639)	0.0450923	F11	Downregulated
Cilium Movement Involved In Cell Motility (GO:0060294)	0.0450923	TEKT1	Downregulated
Cobalamin Transport (GO:0015889)	0.0450923	TCN1	Downregulated
Positive Regulation Of Blood Pressure (GO:0045777)	0.0450923	GLP1R	Downregulated
Positive Regulation Of Calcium Ion Transport Into Cytosol (GO:0010524)	0.0450923	PLA2G1B	Downregulated
Positive Regulation Of Epithelial Cell Proliferation Involved In Wound Healing (GO:0060054)	0.0450923	FGF10	Downregulated
Regulation Of Cell Death (GO:0010941)	0.0453466	HP;OLFM4	Downregulated
Phosphatidylinositol-Mediated Signaling (GO:0048015)	0.0495675	PIK3C2G;MUC5AC	Downregulated
Regulation Of T Cell Activation (GO:0050863)	0.0495675	SPINK5;CTSG	Downregulated
Nervous System Development (GO:0007399)	0.000508	DLX6;DPF1;SHOX2;NEURL1;IGF2BP1;MSI1;IGF2BP3;POU4F1	Upregulated
CRD-mediated mRNA Stabilization (GO:0070934)	0.000786	IGF2BP1;IGF2BP3	Upregulated
mRNA Stabilization (GO:0048255)	0.00148878	MEIOC;IGF2BP1;IGF2BP3	Upregulated
Calcium Ion-Regulated Exocytosis Of Neurotransmitter (GO:0048791)	0.00157136	SYT5;RIMS2	Upregulated
Regulation Of Dendritic Spine Development (GO:0060998)	0.00355691	NEURL1;KIF1A	Upregulated
Calcium-Ion Regulated Exocytosis (GO:0017156)	0.00542951	RIMS2;SYT5	Upregulated
Regulation Of Regulated Secretory Pathway (GO:1903305)	0.00969752	RIMS2;SYT5	Upregulated
Regulation Of Translation (GO:0006417)	0.0108269	IGF2BP1;MSI1;YBX2;IGF2BP3	Upregulated
Synaptic Vesicle Exocytosis (GO:0016079)	0.0131467	RIMS2;SYT5	Upregulated
Negative Regulation Of mRNA Catabolic Process (GO:1902373)	0.0131467	IGF2BP1;MEIOC	Upregulated
Embryonic Organ Morphogenesis (GO:0048562)	0.0150429	HOXA9;FOXE1	Upregulated
Organonitrogen Compound Biosynthetic Process (GO:1901566)	0.0155515	PCSK1;ELOVL4;GAL3ST2	Upregulated
Trigeminal Nerve Development (GO:0021559)	0.0210721	POU4F1	Upregulated
Positive Regulation Of Necroptotic Process (GO:0060545)	0.0210721	IGF2BP1	Upregulated
Positive Regulation Of Programmed Necrotic Cell Death (GO:0062100)	0.0210721	IGF2BP1	Upregulated
Peripheral Nervous System Neuron Development (GO:0048935)	0.0210721	POU4F1	Upregulated
Pteridine-Containing Compound Metabolic Process (GO:0042558)	0.0210721	FTCD	Upregulated
Regulation Of cGMP-mediated Signaling (GO:0010752)	0.0210721	RUNDC3A	Upregulated
Spontaneous Synaptic Transmission (GO:0098814)	0.0252335	RIMS2	Upregulated
Synaptic Transmission, Dopaminergic (GO:0001963)	0.0252335	SLC6A3	Upregulated
Fatty Acid Elongation, Monounsaturated Fatty Acid (GO:0034625)	0.0252335	ELOVL4	Upregulated
Fatty Acid Elongation, Polyunsaturated Fatty Acid (GO:0034626)	0.0252335	ELOVL4	Upregulated
Fatty Acid Elongation, Saturated Fatty Acid (GO:0019367)	0.0252335	ELOVL4	Upregulated
Fatty Acid Elongation, Unsaturated Fatty Acid (GO:0019368)	0.0252335	ELOVL4	Upregulated
Negative Regulation Of Retinoic Acid Receptor Signaling Pathway (GO:0048387)	0.0252335	PRAME	Upregulated
Keratinocyte Proliferation (GO:0043616)	0.0252335	WNT16	Upregulated
Norepinephrine Transport (GO:0015874)	0.0252335	SLC6A3	Upregulated
Cardiac Pacemaker Cell Development (GO:0060926)	0.0252335	SHOX2	Upregulated
Catecholamine Uptake (GO:0090493)	0.0252335	SLC6A3	Upregulated
Regulation Of Axon Guidance (GO:1902667)	0.0252335	TUBB2B	Upregulated
Skeletal System Development (GO:0001501)	0.0256761	DLX6;SHOX2;DLL3	Upregulated
Positive Regulation Of Signal Transduction (GO:0009967)	0.0267786	RIMS2;F7;LAMA1;CTSV	Upregulated
Stress-Induced Premature Senescence (GO:0090400)	0.0293775	WNT16	Upregulated
Glycine Metabolic Process (GO:0006544)	0.0293775	GLDC	Upregulated
Neuron Fate Specification (GO:0048665)	0.0293775	POU4F1	Upregulated
Regulation Of Positive Chemotaxis (GO:0050926)	0.0293775	F7	Upregulated
Catecholamine Transport (GO:0051937)	0.0293775	SLC6A3	Upregulated
Proximal/Distal Pattern Formation (GO:0009954)	0.0293775	HOXA9	Upregulated
Dopamine Uptake (GO:0090494)	0.0293775	SLC6A3	Upregulated
Sinoatrial Node Development (GO:0003163)	0.0293775	SHOX2	Upregulated
Negative Regulation Of Cell Death (GO:0060548)	0.0303569	WNT16;POU4F1	Upregulated
Regulation Of DNA-templated Transcription (GO:0006355)	0.0314399	FOXE1;FOXI3;DLX6;SHOX2;POU4F1;HOXA9;DPF1;SOHLH2;NKX1-2;HOXA1;PRAME;SP8;ZBTB8B;ZNF695	Upregulated
Regulation Of Macromolecule Metabolic Process (GO:0060255)	0.0317913	IGF2BP1;YBX2;IGF2BP3	Upregulated
Positive Regulation Of Synapse Maturation (GO:0090129)	0.0335041	NEURL1	Upregulated
Intermediate Filament Organization (GO:0045109)	0.0339316	KRT81;INA	Upregulated
Myeloid Dendritic Cell Differentiation (GO:0043011)	0.0376133	DHRS2	Upregulated
Dopamine Transport (GO:0015872)	0.0376133	SLC6A3	Upregulated
Serine Family Amino Acid Catabolic Process (GO:0009071)	0.0376133	GLDC	Upregulated
Monocarboxylic Acid Transport (GO:0015718)	0.038618	CRABP1;SLC5A12	Upregulated
Regulation Of mRNA Stability (GO:0043488)	0.0395833	MEIOC;IGF2BP1	Upregulated
Thyroid Hormone Generation (GO:0006590)	0.0417053	FOXE1	Upregulated
Regulation Of Long-Term Neuronal Synaptic Plasticity (GO:0048169)	0.0417053	NEURL1	Upregulated
Regulation Of Synapse Maturation (GO:0090128)	0.0417053	NEURL1	Upregulated
Monoamine Transport (GO:0015844)	0.0417053	SLC6A3	Upregulated
Negative Regulation Of Microtubule Polymerization (GO:0031115)	0.0457801	TUBB4A	Upregulated
Negative Regulation Of Nuclear-Transcribed mRNA Catabolic Process, Deadenylation-Dependent Decay (GO:1900152)	0.0457801	IGF2BP1	Upregulated
Cochlea Morphogenesis (GO:0090103)	0.0457801	HOXA1	Upregulated
Positive Regulation Of Integrin-Mediated Signaling Pathway (GO:2001046)	0.0498378	LAMA1	Upregulated
Fatty Acid Elongation (GO:0030497)	0.0498378	ELOVL4	Upregulated
Very Long-Chain Fatty Acid Biosynthetic Process (GO:0042761)	0.0498378	ELOVL4	Upregulated
Atrial Cardiac Muscle Tissue Development (GO:0003228)	0.0498378	SHOX2	Upregulated
Regulation Of Platelet-Derived Growth Factor Receptor Signaling Pathway (GO:0010640)	0.0498378	F7	Upregulated
Regulation Of Retinoic Acid Receptor Signaling Pathway (GO:0048385)	0.0498378	PRAME	Upregulated

[truncated: 8 more sheets: S11, S12, S13, S14, S15, S16, S17, S18]
